# Supplementary material for: Therapeutic efficacy of AAV-mediated restoration of PKP2 in arrhythmogenic cardiomyopathy
Source: Nat Cardiovasc Res. 2023 Dec 7;2(12):1262–76. doi: 10.1038/s44161-023-00378-9 (PMC11041734; doi:10.1038/s44161-023-00378-9)
Supplement: Supplementary file 3 — Statistical source data. [file 44161_2023_378_MOESM3_ESM.xlsx]

## Sheet: Figure 1D
Sample	PKP2	Loading control (VIN)	Ratio	Average control	Normalized data	Average
corr 1	24276	19736.6	1.23	1.3175	0.933586	1
corr 2	26444.4	19734.6	1.34		1.01708
corr 3	24437.1	18943.5	1.29		0.979127
corr 4	27121.3	19234.9	1.41		1.07021
delC 1	10614.9	18936.9	0.560544		0.42546	0.492885
delC 2	13072.4	19432.7	0.672701		0.510589
delC 3	12707.7	19459	0.653049		0.495673
delC 4	12755.1	17934.5	0.711207		0.539816
delC_dose1_1	17678	19434.5	0.909618		0.690412	0.684793
delC_dose1_2	17053.5	19285.5	0.884263		0.671168
delC_dose1_3	16830.7	18925.9	0.889295		0.674987
delC_dose1_4	17719.6	19142.2	0.925684		0.702606
delC_dose2_1	21053.6	19434.5	1.08331		0.822246	0.896526
delC_dose2_2	21965.5	19285.5	1.13896		0.864487
delC_dose2_3	23754.7	18925.9	1.25514		0.95267
delC_dose2_4	23875.6	19142.2	1.24728		0.946699

## Sheet: Figure 1F
Sample	PKP2_diff 1	Loading control (VIN)	Ratio	Average control	Normalized data	Average		Sample	PKP2_diff 2	Loading control (VIN)	Ratio	Average control	Normalized data	Average		Sample	PKP2_diff 3	Loading control (VIN)	Ratio	Average control	Normalized data	Average		PKP2	corrected	delC	delC_dose2
corr 1	10544	10742.6	0.981514	1.0464	0.937988	1		corr 1	9645	9847	0.979486	0.975976	1.0036	1		corr 1	9567	8769	1.091	1.04417	1.04485	1		diff1	1	0.467224	0.88968
corr 2	11654.4	11334.6	1.02821		0.982615			corr 2	9856	10432	0.944785		0.968042			corr 2	9234	8956	1.03104		0.987425			diff2	1	0.592788	0.974572
corr 3	10954.1	10456.5	1.04759		1.00113			corr 3	9657	8932	1.08117		1.10778			corr 3	8557	7956	1.07554		1.03004			diff3	1	0.559328	1.07014
corr 4	10575.3	10075.9	1.04956		1.00301			corr 4	10756	10243	1.05008		1.07593			corr 4	9576	8946	1.07042		1.02514
corr 5	11243.9	10467.3	1.07419		1.02656			corr 5	9856	10185	0.967698		0.991518			corr 5	9687	9476	1.02227		0.979023
corr 6	11934.9	10876	1.09736		1.0487			corr 6	8945	10743	0.832635		0.853131			corr 6	8455	8674	0.974752		0.933518
delC 1	6614.94	10936.9	0.60483		0.578008	0.467224		delC 1	6545	9943	0.658252		0.674455	0.592788		delC 1	5234	8634	0.606208		0.580564	0.559328
delC 2	5072.39	9432.68	0.537747		0.5139			delC 2	5845	10034	0.582519		0.596858			delC 2	4887	8133	0.600885		0.575466
delC 3	3307.67	11459	0.288653		0.275853			delC 3	5286	9634	0.548682		0.562188			delC 3	4795	9785	0.490036		0.469306
delC 4	5755.14	10934.5	0.526329		0.502989			delC 4	6125	9428	0.649661		0.665652			delC 4	5112	7935	0.644234		0.616982
delC 5	5321.98	11875.6	0.448142		0.428269			delC 5	5923	10843	0.546251		0.559697			delC 5	4923	8546	0.576059		0.55169
delC 6	5798.43	10987.6	0.527727		0.504324			delC 6	4934	10154	0.485917		0.497878			delC 6	4662	7945	0.586784		0.561962
delC_dose2_1	10456.8	12434.5	0.840946		0.803654	0.88968		delC_dose2_1	8945	9967	0.897462		0.919553	0.974572		delC_dose2_1	9567	9234	1.03606		0.992235	1.07014
delC_dose2_2	9053.49	11285.5	0.802221		0.766646			delC_dose2_2	7945	10295	0.771734		0.79073			delC_dose2_2	9562	9123	1.04812		1.00378
delC_dose2_3	10830.7	10925.9	0.991288		0.947328			delC_dose2_3	10756	9846	1.09242		1.11931			delC_dose2_3	8645	5685	1.52067		1.45634
delC_dose2_4	11719.6	10142.2	1.15553		1.10429			delC_dose2_4	10423	10024	1.0398		1.0654			delC_dose2_4	8656	7869	1.10001		1.05348
delC_dose2_5	10342.6	12843.2	0.805295		0.769584			delC_dose2_5	9457	10432	0.906538		0.928852			delC_dose2_5	7846	7845	1.00013		0.95782
delC_dose2_6	11324.4	11433	0.990508		0.946583			delC_dose2_6	8934	8943	0.998994		1.02358			delC_dose2_6	9320	9325	0.999464		0.957184

## Sheet: Figure 1G
Sample	JUP_diff1	Loading control (VIN)	Ratio	Average control	Normalized data	Average		Sample	JUP_diff2	Loading control (VIN)	Ratio	Average control	Normalized data	Average		Sample	JUP_diff3	Loading control (VIN)	Ratio	Average control	Normalized data	Average		JUP	corrected	delC	delC_dose2
corr 1	9573.43	10523.6	0.909707	0.918241	0.990707	1		corr 1	8967	9756	0.919127	1.00195	0.917334	1		corr 1	7985	9232.1	0.864917	0.913331	0.946992	1		diff1	1	0.669956	1.00326
corr 2	8896.42	10978.8	0.810329		0.88248			corr 2	9321	9846.23	0.946657		0.94481			corr 2	8032	9453.5	0.849632		0.930257			diff2	1	0.628146	1.01709
corr 3	9643.21	10121.4	0.952751		1.03758			corr 3	10564	9634.22	1.09651		1.09437			corr 3	7943	8122.4	0.977913		1.07071			diff3	1	0.65942	1.14004
corr 4	9453.67	9964.78	0.948708		1.03318			corr 4	10634	10011.3	1.0622		1.06012			corr 4	8934	9254.2	0.965399		1.05701
corr 5	10087.7	10234.8	0.985629		1.07339			corr 5	10432	10332.8	1.0096		1.00763			corr 5	8867	9322.4	0.95115		1.04141
corr 6	9867.98	10936.2	0.90232		0.982662			corr 6	10754	11000	0.977636		0.975729			corr 6	7945	9122	0.870971		0.953621
delC 1	5879.98	9154.22	0.642325		0.699516	0.669956		delC 1	5987	10023.1	0.59732		0.596154	0.628146		delC 1	5934	9654	0.614667		0.672996	0.65942
delC 2	6876.34	11365.3	0.605027		0.658898			delC 2	8698	9967.98	0.872594		0.870892			delC 2	4938	8277.5	0.596557		0.653167
delC 3	7453.23	11212	0.664755		0.723944			delC 3	5231	9587.46	0.545609		0.544544			delC 3	4834	10001.5	0.483328		0.529192
delC 4	7123.43	12022.1	0.592527		0.645286			delC 4	6233	9256.33	0.673377		0.672064			delC 4	5834	8150.3	0.715802		0.783727
delC 5	6874.34	11093.5	0.619676		0.674851			delC 5	5342	10544.8	0.506602		0.505614			delC 5	5132	8420.4	0.609472		0.667307
delC 6	6984.65	12323.4	0.566778		0.617243			delC 6	5834	10045.8	0.580742		0.579609			delC 6	4823	8122.5	0.593783		0.650129
delC_dose2_1	11045.5	11185.5	0.987484		1.07541	1.00326		delC_dose2_1	9878	9887.56	0.999033		0.997084	1.01709		delC_dose2_1	9342	9138.27	1.02229		1.1193	1.14004
delC_dose2_2	10843.2	11109.5	0.976037		1.06294			delC_dose2_2	10576	10310.2	1.02578		1.02378			delC_dose2_2	8934	8975.64	0.995361		1.08981
delC_dose2_3	9853.23	10876.9	0.905888		0.986547			delC_dose2_3	9897	9766.45	1.01337		1.01139			delC_dose2_3	9543	6989.77	1.36528		1.49484
delC_dose2_4	10234.4	9985.88	1.02489		1.11615			delC_dose2_4	10034	9978.9	1.00552		1.00356			delC_dose2_4	8345	9560.43	0.872869		0.955699
delC_dose2_5	10234.4	12754.2	0.802435		0.873883			delC_dose2_5	9745	10122.1	0.962745		0.960867			delC_dose2_5	9032	8545.3	1.05696		1.15725
delC_dose2_6	9432.56	11355.3	0.830672		0.904634			delC_dose2_6	8745	7892.5	1.10801		1.10585			delC_dose2_6	9043	9675.4	0.934638		1.02333

## Sheet: Figure 1H
Sample	DSP_diff1	Loading control (VIN)	Ratio	Average control	Normalized data	Average		Sample	DSP_diff2	Loading control (VIN)	Ratio	Average control	Normalized data	Average		Sample	DSP_diff3	Loading control (VIN)	Ratio	Average control	Normalized data	Average		DSP	corrected	delC	delC_dose2
corr 1	7836.23	10523.6	0.744631	0.846628	0.879526	1		corr 1	9867	9756	1.01138	0.960631	1.05283	1		corr 1	7934	9232.1	0.859393	0.940865	0.913407	1		diff1	1	0.587153	0.773615
corr 2	7984.35	10978.8	0.727253		0.859			corr 2	9758	9846.23	0.991039		1.03165			corr 2	7434	9453.5	0.786375		0.835801			diff2	1	0.573647	0.689388
corr 3	8214.96	10121.4	0.811639		0.958673			corr 3	8967	9634.22	0.930745		0.968889			corr 3	7834	8122.4	0.964493		1.02511			diff3	1	0.551217	0.749772
corr 4	10846.2	9964.78	1.08845		1.28564			corr 4	9758	10011.3	0.974695		1.01464			corr 4	9823	9254.2	1.06146		1.12818
corr 5	9483.23	10234.8	0.926572		1.09443			corr 5	10023	10332.8	0.970021		1.00977			corr 5	8563	9322.4	0.91854		0.976273
corr 6	8543.56	10936.2	0.781216		0.922739			corr 6	9745	11000	0.885909		0.922216			corr 6	9623	9122	1.05492		1.12123
delC 1	5824.34	9154.22	0.636246		0.751507	0.587153		delC 1	5945	10023.1	0.593129		0.617437	0.573647		delC 1	5112	9654	0.529521		0.562803	0.551217
delC 2	6345.24	11365.3	0.558297		0.659437			delC 2	5237	9967.98	0.525382		0.546914			delC 2	4623	8277.5	0.558502		0.593605
delC 3	5834.65	11212	0.520393		0.614666			delC 3	4975	9587.46	0.518907		0.540173			delC 3	4201	10001.5	0.420037		0.446437
delC 4	4965.54	12022.1	0.413034		0.487858			delC 4	5734	9256.33	0.619468		0.644855			delC 4	5110	8150.3	0.626971		0.666377
delC 5	5034.76	11093.5	0.45385		0.536068			delC 5	5875	10544.8	0.557148		0.579982			delC 5	4093	8420.4	0.486081		0.516633
delC 6	4938.98	12323.4	0.400779		0.473383			delC 6	4946	10045.8	0.492347		0.512524			delC 6	3985	8122.5	0.490612		0.521449
delC_dose2_1	5923.32	11185.5	0.529556		0.625488	0.773615		delC_dose2_1	6769	9887.56	0.684598		0.712654	0.689388		delC_dose2_1	5065	9138.27	0.554262		0.589099	0.749772
delC_dose2_2	6423.23	11109.5	0.578177		0.682918			delC_dose2_2	6567	10310.2	0.636941		0.663044			delC_dose2_2	5945	8975.64	0.662348		0.703978
delC_dose2_3	8342.56	10876.9	0.766999		0.905946			delC_dose2_3	5687	9766.45	0.5823		0.606164			delC_dose2_3	6465	6989.77	0.924923		0.983057
delC_dose2_4	7934.43	9985.88	0.794565		0.938506			delC_dose2_4	6234	9978.9	0.624718		0.650321			delC_dose2_4	5924	9560.43	0.619637		0.658583
delC_dose2_5	5482.34	12754.2	0.429845		0.507714			delC_dose2_5	6945	10122.1	0.686122		0.714241			delC_dose2_5	7325	8545.3	0.857196		0.911073
delC_dose2_6	9432.23	11355.3	0.830643		0.981119			delC_dose2_6	5988.88	7892.5	0.758806		0.789904			delC_dose2_6	5943	9675.4	0.614238		0.652844

## Sheet: Figure 1I
Sample	DSC2_diff1	Loading control (VIN)	Ratio	Average control	Normalized data	Average		Sample	DSC2_diff2	Loading control (VIN)	Ratio	Average control	Normalized data	Average		Sample	DSC2_diff3	Loading control (VIN)	Ratio	Average control	Normalized data	Average		DSC2	corrected	delC	delC_dose2
corr 1	8562	10742.6	0.797016	0.821348	0.970375	1		corr 1	7834.33	9847	0.795606	0.781438	1.01813	1		corr 1	8835.11	8769	1.00754	1.03917	0.969557	1		diff1	1	1.0177	1.03233
corr 2	9657.32	11334.6	0.852019		1.03734			corr 2	8123.99	10432	0.778757		0.996568			corr 2	8750.75	8956	0.977082		0.940249			diff2	1	1.02687	1.07549
corr 3	8837.94	10456.5	0.845213		1.02906			corr 3	7465.87	8932	0.835856		1.06964			corr 3	7689.33	7956	0.966482		0.930048			diff3	1	0.989986	1.0062
corr 4	8356.43	10075.9	0.829345		1.00974			corr 4	7233.45	10243	0.706185		0.903698			corr 4	9485.22	8946	1.06027		1.02031
corr 5	8976.99	10467.3	0.857622		1.04416			corr 5	7999	10185	0.785371		1.00503			corr 5	10023.2	9476	1.05775		1.01787
corr 6	8123	10876	0.746875		0.909328			corr 6	8453.2	10743	0.786857		1.00693			corr 6	10113.2	8674	1.16592		1.12197
delC 1	8859.34	10936.9	0.810043		0.986236	1.0177		delC 1	8100.2	9943	0.814664		1.04252	1.02687		delC 1	9656.3	8634	1.1184		1.07624	0.989986
delC 2	7849.65	9432.68	0.832176		1.01318			delC 2	6845.55	10034	0.682235		0.873051			delC 2	8955.3	8133	1.10111		1.0596
delC 3	9623.54	11459	0.839825		1.0225			delC 3	8767.54	9634	0.910062		1.1646			delC 3	8775.9	9785	0.896873		0.863063
delC 4	9837.45	10934.5	0.899672		1.09536			delC 4	7938.5	9428	0.842013		1.07752			delC 4	8325.1	7935	1.04916		1.00961
delC 5	9935.99	11875.6	0.836669		1.01865			delC 5	9567.19	10843	0.882338		1.12912			delC 5	7959.5	8546	0.931371		0.896261
delC 6	8756.35	10987.6	0.796933		0.970274			delC 6	6938.46	10154	0.683323		0.874442			delC 6	8546.37	7945	1.07569		1.03514
delC_dose2_1	10846.6	12434.5	0.872293		1.06203	1.03233		delC_dose2_1	9243.1	9967	0.92737		1.18675	1.07549		delC_dose2_1	8955.38	9234	0.969827		0.933267	1.0062
delC_dose2_2	10843.2	11285.5	0.960806		1.16979			delC_dose2_2	8110.3	10295	0.78779		1.00813			delC_dose2_2	8954.7	9123	0.981552		0.94455
delC_dose2_3	9376.34	10925.9	0.858173		1.04483			delC_dose2_3	7433.7	9846	0.754997		0.966163			delC_dose2_3	5958.6	5685	1.04813		1.00861
delC_dose2_4	8576.48	10142.2	0.845621		1.02955			delC_dose2_4	7577.43	10024	0.755929		0.967355			delC_dose2_4	8960.64	7869	1.13873		1.0958
delC_dose2_5	9485.24	12843.2	0.738542		0.899182			delC_dose2_5	9499.4	10432	0.910602		1.16529			delC_dose2_5	8640.5	7845	1.1014		1.05988
delC_dose2_6	9283.11	11433	0.811961		0.988571			delC_dose2_6	8101.5	8943	0.905904		1.15928			delC_dose2_6	9642.5	9325	1.03405		0.995067

## Sheet: Figure 1J
Sample	DSG2_diff1	Loading control (VIN)	Ratio	Average control	Normalized data	Average		Sample	DSG2_diff2	Loading control (VIN)	Ratio	Average control	Normalized data	Average		Sample	DSG2_diff3	Loading control (VIN)	Ratio	Average control	Normalized data	Average		DSG2	corrected	delC	delC_dose2
corr 1	9756.33	10523.6	0.927087	0.94489	0.981159	1		corr 1	9530.2	9756	0.976855	0.992454	0.984283	1		corr 1	8956.3	9232.1	0.970126	1.00472	0.96557	1		diff1	1	0.707814	0.697696
corr 2	9665.33	10978.8	0.880365		0.931712			corr 2	10850.3	9846.23	1.10198		1.11035			corr 2	9356.21	9453.5	0.989709		0.98506			diff2	1	0.701984	0.817011
corr 3	8995.48	10121.4	0.888755		0.940591			corr 3	8988.4	9634.22	0.932966		0.94006			corr 3	8345.84	8122.4	1.02751		1.02268			diff3	1	0.884209	0.763958
corr 4	10012.3	9964.78	1.00477		1.06337			corr 4	9545.37	10011.3	0.953456		0.960706			corr 4	9355.72	9254.2	1.01097		1.00622
corr 5	10155.2	10234.8	0.992226		1.0501			corr 5	10256.3	10332.8	0.992602		1.00015			corr 5	9477.4	9322.4	1.01663		1.01185
corr 6	10675.2	10936.2	0.976134		1.03307			corr 6	10965.5	11000	0.996867		1.00445			corr 6	9243.99	9122	1.01337		1.00861
delC 1	6547.77	9154.22	0.715273		0.756991	0.707814		delC 1	7652.11	10023.1	0.763447		0.769252	0.701984		delC 1	10437.5	9654	1.08116		1.07608	0.884209
delC 2	7894.21	11365.3	0.694586		0.735098			delC 2	5959.3	9967.98	0.597844		0.60239			delC 2	9759.2	8277.5	1.179		1.17347
delC 3	7776.66	11212	0.693601		0.734055			delC 3	6121.4	9587.46	0.63848		0.643335			delC 3	7658.4	10001.5	0.765725		0.762129
delC 4	8674.11	12022.1	0.721513		0.763595			delC 4	6245.88	9256.33	0.674769		0.679899			delC 4	6766.3	8150.3	0.83019		0.826291
delC 5	6887.34	11093.5	0.620847		0.657058			delC 5	7483.55	10544.8	0.709693		0.715089			delC 5	6218.4	8420.4	0.738492		0.735024
delC 6	6987.56	12323.4	0.567014		0.600085			delC 6	7995.3	10045.8	0.795887		0.801939			delC 6	5975.89	8122.5	0.735721		0.732265
delC_dose2_1	6856.43	11185.5	0.612978		0.648729	0.697696		delC_dose2_1	7654.7	9887.56	0.774175		0.780061	0.817011		delC_dose2_1	6548.3	9138.27	0.71658		0.713214	0.763958
delC_dose2_2	7758.33	11109.5	0.698354		0.739085			delC_dose2_2	7564.6	10310.2	0.733699		0.739278			delC_dose2_2	5856.3	8975.64	0.652466		0.649402
delC_dose2_3	5554.21	10876.9	0.510644		0.540427			delC_dose2_3	7554.3	9766.45	0.773495		0.779376			delC_dose2_3	7443.5	6989.77	1.06491		1.05991
delC_dose2_4	7945.22	9985.88	0.795645		0.842051			delC_dose2_4	6977.55	9978.9	0.69923		0.704547			delC_dose2_4	6754.44	9560.43	0.7065		0.703181
delC_dose2_5	7453.89	12754.2	0.584425		0.618511			delC_dose2_5	7545.7	10122.1	0.745468		0.751136			delC_dose2_5	6887.43	8545.3	0.80599		0.802205
delC_dose2_6	8555.44	11355.3	0.753429		0.797372			delC_dose2_6	8989.6	7892.5	1.13901		1.14767			delC_dose2_6	6375.4	9675.4	0.658929		0.655834
