# Supplementary material for: Therapeutic efficacy of AAV-mediated restoration of PKP2 in arrhythmogenic cardiomyopathy
Source: Nat Cardiovasc Res. 2023 Dec 7;2(12):1262–76. doi: 10.1038/s44161-023-00378-9 (PMC11041734; doi:10.1038/s44161-023-00378-9)
Supplement: Supplementary file 5 — Statistical source data. [file 44161_2023_378_MOESM5_ESM.xlsx]

## Sheet: Figures 2B_C_D_E
TRACES	Time (ms)	WT AAV-ctrl (pA/pF)	WT AAV-PKP (pA/pF)	PKP AAV-ctrl (pA/pF)	PKPAAV-PKP (pA/pF)	Voltage protocol (mV)
	0	0.15325	0.0512	0.106	0.226829	-80
	0.05	0.1915	0.0512	0.159	0.604878	-80
	0.1	0.0765	0.0512	0.159	0.756098	-80
	0.15	-0.11475	0	0.106	0.526829	-80
	0.2	-0.2675	-0.102	0.053	0.07561	-80
	0.25	-0.3075	-0.102	0.053	-0.22683	-80
	0.3	-0.1915	0.0512	0.106	-0.30244	-80
	0.35	-0.03825	0.256	0.106	-0.37805	-80
	0.4	0.03825	0.41	0.106	-0.37805	-80
	0.45	0.03825	0.41	0.106	-0.37805	-80
	0.5	-0.03825	0.256	0	-0.30244	-80
	0.55	-0.03825	0.154	-0.159	-0.07561	-80
	0.6	0	0	-0.212	0	-80
	0.65	0.03825	-0.154	-0.106	0.07561	-80
	0.7	0.03825	-0.307	0.053	-0.07561	-80
	0.75	0	-0.359	0.159	-0.30244	-80
	0.8	-0.0765	-0.307	0.159	-0.52683	-80
	0.85	-0.0765	-0.102	0.318	-0.52683	-80
	0.9	-0.03825	0.102	0.476667	-0.30244	-80
	0.95	0	0.154	0.53	0	-80
	1	-0.03825	0.102	0.37	0.07561	-80
	1.05	-0.03825	0.102	0.159	0	-80
	1.1	-0.03825	0.154	0.053	-0.07561	-80
	1.15	0	0.154	-0.053	-0.07561	-80
	1.2	0	0.154	-0.159	-0.07561	-80
	1.25	0	0.205	-0.212	0	-80
	1.3	0	0.256	-0.212	0.15122	-80
	1.35	0.0765	0.154	-0.159	0.378049	-80
	1.4	0.15325	-0.0512	-0.053	0.453659	-80
	1.45	0.15325	-0.307	0.053	0.302439	-80
	1.5	0.15325	-0.307	0.159	0.226829	-80
	1.55	0.15325	-0.102	0.159	0.15122	-80
	1.6	0.11475	0.154	0	0.07561	-80
	1.65	0.03825	0.359	-0.106	-0.22683	-80
	1.7	-0.15325	0.41	-0.159	-0.37805	-80
	1.75	-0.2675	0.359	-0.159	-0.30244	-80
	1.8	-0.2675	0.256	0	-0.07561	-80
	1.85	-0.1915	0.102	0.212	-0.07561	-80
	1.9	-0.0765	-0.0512	0.318	-0.22683	-80
	1.95	0	-0.205	0.212	-0.37805	-80
	2	0.0765	-0.307	0	-0.30244	-80
	2.05	0.0765	-0.307	-0.159	-0.15122	-80
	2.1	0	-0.154	-0.212	-0.07561	-80
	2.15	-0.03825	0.102	-0.212	-0.07561	-80
	2.2	-0.0765	0.307	-0.106	-0.07561	-80
	2.25	-0.03825	0.256	0	0.07561	-80
	2.3	0.03825	0.0512	0	0.15122	-80
	2.35	0.0765	-0.0512	-0.159	0.07561	-80
	2.4	0.03825	0	-0.265	-0.07561	-80
	2.45	-0.11475	0.0512	-0.159	-0.15122	-80
	2.5	-0.2675	0.102	0	-0.15122	-80
	2.55	-0.345	0.102	0.053	-0.15122	-80
	2.6	-0.3075	0.102	0	-0.15122	-80
	2.65	-0.22975	0.154	-0.053	-0.15122	-80
	2.7	-0.22975	0.102	-0.053	-0.07561	-80
	2.75	-0.1915	-0.0512	-0.106	-0.07561	-80
	2.8	-0.11475	-0.205	-0.053	-0.07561	-80
	2.85	0	-0.205	-0.053	-0.07561	-80
	2.9	0.11475	-0.154	-0.053	0	-80
	2.95	0.15325	-0.102	-0.053	0.15122	-80
	3	0.15325	-0.0512	0.106	0.226829	-80
	3.05	0.0765	0	0.212	0.226829	-80
	3.1	0.03825	0	0.106	0.226829	-80
	3.15	0	-0.0512	0.106	0.15122	-80
	3.2	0	0	0.106	0.07561	-80
	3.25	-0.03825	0.102	0.106	0	-80
	3.3	0	0.102	0	0.07561	-80
	3.35	0.03825	0.154	-0.106	0.226829	-80
	3.4	0.03825	0.154	-0.159	0.302439	-80
	3.45	0	0.154	-0.212	0.226829	-80
	3.5	-0.03825	0.102	-0.212	0.15122	-80
	3.55	0	0	-0.053	0.07561	-80
	3.6	0.0765	-0.102	0.106	0.07561	-80
	3.65	0.15325	-0.256	0.265	0	-80
	3.7	0.15325	-0.307	0.212	0.07561	-80
	3.75	0.1915	-0.205	0.212	0.07561	-80
	3.8	0.1915	0	0.265	-0.07561	-80
	3.85	0.2675	0.154	0.265	-0.22683	-80
	3.9	0.345	0.256	0.212	-0.22683	-80
	3.95	0.2675	0.307	0.159	-0.07561	-80
	4	0.11475	0.205	0.159	0	-80
	4.05	-0.0765	0.0512	0.212	0	-80
	4.1	-0.22975	0	0.265	0	-80
	4.15	-0.3075	-0.102	0.265	0	-80
	4.2	-0.2675	-0.205	0.265	0	-80
	4.25	-0.1915	-0.205	0.318	-0.15122	-80
	4.3	-0.0765	-0.0512	0.265	-0.30244	-80
	4.35	-0.03825	0.154	0.053	-0.37805	-80
	4.4	0.03825	0.256	-0.106	-0.45366	-80
	4.45	0.0765	0.256	-0.212	-0.52683	-80
	4.5	0.0765	0.102	-0.159	-0.45366	-80
	4.55	0.03825	-0.0512	-0.106	-0.37805	-80
	4.6	-0.0765	-0.154	0	-0.15122	-80
	4.65	-0.15325	-0.154	0	0.15122	-80
	4.7	-0.0765	-0.205	0.053	0.378049	-80
	4.75	0	-0.154	0.106	0.453659	-80
	4.8	0.0765	-0.0512	0.159	0.453659	-80
	4.85	0.11475	0	0.265	0.302439	-80
	4.9	0.0765	0.0512	0.318	0.07561	-80
	4.95	0.03825	0.0512	0.37	-0.07561	-80
	5	0	-0.102	0.423333	-0.07561	-80
	5.05	0	-0.307	0.476667	0.07561	-80
	5.1	0.03825	-0.307	0.37	0.07561	-80
	5.15	0.03825	-0.102	0.159	0	-80
	5.2	0	0.102	-0.053	0	-80
	5.25	-0.03825	0.205	-0.212	0.226829	-80
	5.3	-0.0765	0.154	-0.265	0.453659	-80
	5.35	-0.0765	0.154	-0.159	0.453659	-80
	5.4	-0.03825	0.154	0	0.15122	-80
	5.45	0.03825	0.102	0.106	-0.07561	-80
	5.5	0.11475	0.0512	0.159	-0.15122	-80
	5.55	0.15325	-0.0512	0.159	-0.15122	-80
	5.6	0.15325	-0.154	0.212	-0.22683	-80
	5.65	0.0765	-0.154	0.265	-0.30244	-80
	5.7	0	0	0.265	-0.30244	-80
	5.75	-0.0765	0.0512	0.159	-0.30244	-80
	5.8	-0.11475	0	0.053	-0.22683	-80
	5.85	-0.0765	-0.102	0	-0.22683	-80
	5.9	-0.03825	-0.205	0.053	-0.22683	-80
	5.95	0.03825	-0.0512	0.053	-0.30244	-80
	6	0.03825	0.256	0	-0.37805	-80
	6.05	-0.0765	0.461	0	-0.30244	-80
	6.1	-0.15325	0.359	0.053	-0.07561	-80
	6.15	-0.11475	0	0.159	0.226829	-80
	6.2	0	-0.256	0.159	0.378049	-80
	6.25	0.03825	-0.359	0.106	0.453659	-80
	6.3	0.03825	-0.307	0	0.526829	-80
	6.35	-0.03825	-0.256	-0.053	0.526829	-80
	6.4	-0.0765	-0.154	0	0.302439	-80
	6.45	-0.0765	-0.0512	0.106	0	-80
	6.5	0	0	0.053	-0.15122	-80
	6.55	0.0765	0.154	-0.053	0	-80
	6.6	0.03825	0.154	-0.159	0.226829	-80
	6.65	-0.03825	0.102	-0.053	0.302439	-80
	6.7	-0.11475	0	-0.053	0.226829	-80
	6.75	-0.11475	-0.0512	-0.053	-0.07561	-80
	6.8	-0.11475	0.0512	-0.053	-0.37805	-80
	6.85	-0.15325	0.102	0	-0.52683	-80
	6.9	-0.1915	0.102	0.053	-0.52683	-80
	6.95	-0.22975	0.102	0.053	-0.45366	-80
	7	-0.11475	0.205	0.053	-0.37805	-80
	7.05	0.0765	0.307	-0.053	-0.07561	-80
	7.1	0.2675	0.256	-0.212	0.15122	-80
	7.15	0.3075	0.102	-0.318	0.302439	-80
	7.2	0.22975	-0.0512	-0.212	0.302439	-80
	7.25	0.11475	-0.0512	-0.106	0.226829	-80
	7.3	0.0765	0	-0.053	0.07561	-80
	7.35	0.0765	0.102	-0.106	0	-80
	7.4	0.03825	0.205	-0.106	0.07561	-80
	7.45	0	0.256	-0.106	0.07561	-80
	7.5	-0.03825	0.307	-0.159	0.07561	-80
	7.55	-0.0765	0.256	-0.159	0.15122	-80
	7.6	-0.0765	0.102	-0.106	0.226829	-80
	7.65	-0.03825	-0.102	0.053	0.302439	-80
	7.7	-0.03825	-0.205	0.212	0.453659	-80
	7.75	-0.03825	-0.205	0.212	0.526829	-80
	7.8	-0.03825	-0.154	0.159	0.604878	-80
	7.85	-0.0765	-0.205	0.212	0.453659	-80
	7.9	-0.11475	-0.256	0.318	0.226829	-80
	7.95	-0.03825	-0.256	0.37	0.226829	-80
	8	0.11475	-0.256	0.37	0.226829	-80
	8.05	0.22975	-0.205	0.37	0.378049	-80
	8.1	0.22975	-0.0512	0.318	0.453659	-80
	8.15	0.15325	0.154	0.212	0.302439	-80
	8.2	0.0765	0.359	0	-0.07561	-80
	8.25	0	0.461	-0.212	-0.45366	-80
	8.3	0.03825	0.307	-0.37	-0.60488	-80
	8.35	0.0765	0	-0.42333	-0.60488	-80
	8.4	0.0765	-0.307	-0.37	-0.52683	-80
	8.45	0.03825	-0.307	-0.212	-0.37805	-80
	8.5	0.03825	-0.0512	0	-0.15122	-80
	8.55	0.03825	0.154	0.106	0.07561	-80
	8.6	0.0765	0.205	0.106	0.226829	-80
	8.65	0.0765	0.102	0.106	0.226829	-80
	8.7	0.03825	0.102	0.212	0.07561	-80
	8.75	-0.0765	0.205	0.318	-0.22683	-80
	8.8	-0.1915	0.307	0.318	-0.45366	-80
	8.85	-0.22975	0.307	0.265	-0.52683	-80
	8.9	-0.1915	0.256	0.159	-0.45366	-80
	8.95	-0.11475	0.154	0.106	-0.30244	-80
	9	0	0.0512	0.106	-0.15122	-80
	9.05	0.11475	0.0512	0.106	-0.07561	-80
	9.1	0.1915	0.0512	0.053	0.07561	-80
	9.15	0.11475	-0.0512	0	0.15122	-80
	9.2	0.03825	-0.0512	-0.053	0.226829	-80
	9.25	-0.03825	0	0	0.15122	-80
	9.3	-0.03825	0.0512	0.106	0.15122	-80
	9.35	0.0765	0	0.265	0.15122	-80
	9.4	0.11475	-0.0512	0.37	0.07561	-80
	9.45	0.11475	-0.102	0.318	0.07561	-80
	9.5	0.0765	-0.0512	0.265	0.15122	-80
	9.55	0	-0.0512	0.265	0.07561	-80
	9.6	-0.03825	-0.0512	0.212	-0.15122	-80
	9.65	-0.03825	0.0512	0.053	-0.30244	-80
	9.7	0.03825	0.102	-0.106	-0.37805	-80
	9.75	0.11475	0.0512	-0.159	-0.15122	-80
	9.8	0.15325	-0.0512	-0.053	0.15122	-80
	9.85	0.0765	-0.0512	0	0.15122	-80
	9.9	0	0	0	0	-80
	9.95	0	0	-0.053	-0.07561	-80
	10	0.15325	-0.205	0	-0.52683	-110
	10.05	0.15325	-0.102	0	-0.52683	-110
	10.1	0.3075	0.205	0	-0.45366	-110
	10.15	0.22975	0.512	0.053	-0.15122	-110
	10.2	0	-0.359	0.106	-0.07561	-110
	10.25	-0.3075	-0.666	0.106	0	-110
	10.3	-0.65	-0.359	0.106	0.07561	-110
	10.35	-0.805	0.205	0.106	0.07561	-110
	10.4	-0.8425	0.666	0.106	0.07561	-110
	10.45	-0.765	0.871	0.106	0.226829	-110
	10.5	-0.6125	1.08	0	0.226829	-110
	10.55	-0.4975	1.13	-0.106	0.15122	-110
	10.6	-0.3825	0.973	-0.106	-0.07561	-110
	10.65	-0.3075	0.768	0.318	-0.15122	-110
	10.7	-0.2675	0.563	0.053	0.302439	-110
	10.75	-0.1915	0.41	-0.212	-0.37805	-110
	10.8	-0.0765	0.359	-0.42333	-0.7561	-110
	10.85	0	0.307	-0.53	-0.98049	-110
	10.9	0	0.359	-0.58333	-0.90732	-110
	10.95	0.0765	0.41	-0.58333	-0.90732	-110
	11	0.1915	0.359	-0.58333	-0.7561	-110
	11.05	0.345	0.154	-0.47667	-0.67805	-110
	11.1	0.3825	-0.102	-0.318	-0.60488	-110
	11.15	0.3075	-0.154	-0.212	-0.45366	-110
	11.2	0.0765	0.0512	-0.106	-0.45366	-110
	11.25	-0.15325	0.256	-0.053	-0.45366	-110
	11.3	-0.1915	0.359	-0.106	-0.37805	-110
	11.35	0	0.307	-0.265	-0.37805	-110
	11.4	0.0765	0.256	-0.318	-0.30244	-110
	11.45	0.03825	0.154	-0.318	-0.22683	-110
	11.5	0	-0.0512	0	-0.15122	-110
	11.55	0	-0.256	0.265	0	-110
	11.6	-0.03825	-0.307	0.423333	0.15122	-110
	11.65	-0.0765	-0.205	0.37	0.15122	-110
	11.7	-0.0765	0	0.318	0.07561	-110
	11.75	-0.0765	0.154	0.318	0.07561	-110
	11.8	-0.0765	0.154	0.318	0	-110
	11.85	-0.15325	0.102	0.265	0.07561	-110
	11.9	-0.1915	0.102	0.212	0.302439	-110
	11.95	-0.15325	0.102	0.212	0.678049	-110
	12	-0.03825	0.154	0.053	0.829268	-110
	12.05	0.0765	0.154	-0.053	0.756098	-110
	12.1	0.11475	0.0512	-0.159	0.604878	-110
	12.15	0.11475	-0.102	-0.159	0.604878	-110
	12.2	0.11475	-0.102	-0.053	0.604878	-110
	12.25	0.03825	-0.0512	0.053	0.604878	-110
	12.3	-0.03825	0.0512	0.106	0.526829	-110
	12.35	-0.0765	0.0512	-0.053	0.678049	-110
	12.4	-0.0765	0	-0.106	0.829268	-110
	12.45	-0.11475	0	-0.106	0.980488	-110
	12.5	-0.1915	0	0	0.678049	-110
	12.55	-0.1915	0	0.159	0.378049	-110
	12.6	-0.11475	-0.0512	0.318	0.378049	-110
	12.65	0	-0.0512	0.318	0.526829	-110
	12.7	0	-0.0512	0.212	0.678049	-110
	12.75	-0.03825	0.0512	0.265	0.678049	-110
	12.8	-0.0765	0.102	0.423333	0.378049	-110
	12.85	-0.0765	0.154	0.476667	0.226829	-110
	12.9	0	0.102	0.37	0.15122	-110
	12.95	0.03825	-0.0512	0.106	0.07561	-110
	13	0.03825	-0.256	0	-0.22683	-110
	13.05	-0.03825	-0.461	-0.053	-0.30244	-110
	13.1	-0.03825	-0.41	-0.053	-0.30244	-110
	13.15	-0.03825	-0.256	0	-0.15122	-110
	13.2	-0.11475	-0.102	-0.053	-0.07561	-110
	13.25	-0.1915	0.0512	-0.053	-0.22683	-110
	13.3	-0.1915	0.102	0	-0.15122	-110
	13.35	-0.1915	0.154	0.053	0.07561	-110
	13.4	-0.11475	0.154	-0.053	0.302439	-110
	13.45	-0.03825	0.154	-0.159	0.526829	-110
	13.5	0	0.0512	-0.159	0.678049	-110
	13.55	0	-0.154	-0.212	0.678049	-110
	13.6	0.03825	-0.256	-0.212	0.526829	-110
	13.65	0.11475	-0.102	-0.212	0.378049	-110
	13.7	0.15325	0.205	-0.212	0.226829	-110
	13.75	0.15325	0.41	-0.212	0.07561	-110
	13.8	0.11475	0.41	-0.212	-0.07561	-110
	13.85	0.03825	0.307	-0.159	-0.22683	-110
	13.9	-0.03825	0.102	-0.159	-0.15122	-110
	13.95	0	-0.102	-0.159	0.15122	-110
	14	0.0765	-0.154	-0.265	0.302439	-110
	14.05	0.0765	0	-0.265	0.15122	-110
	14.1	0.03825	0.154	-0.159	0	-110
	14.15	0.03825	0.102	0.053	-0.15122	-110
	14.2	0.03825	0	0.212	-0.30244	-110
	14.25	0	-0.102	0.212	-0.37805	-110
	14.3	-0.0765	-0.205	0.106	-0.22683	-110
	14.35	-0.11475	-0.256	0.053	0.07561	-110
	14.4	-0.11475	-0.154	0	0.302439	-110
	14.45	-0.0765	-0.0512	-0.053	0.226829	-110
	14.5	-0.03825	0.0512	-0.106	0.15122	-110
	14.55	-0.03825	0	-0.159	0.07561	-110
	14.6	-0.03825	0	-0.265	0	-110
	14.65	0.03825	0	-0.318	0.07561	-110
	14.7	0.11475	0	-0.212	0.07561	-110
	14.75	0.11475	-0.0512	-0.159	0.302439	-110
	14.8	0.11475	0	-0.106	0.453659	-110
	14.85	0.03825	0.0512	-0.106	0.378049	-110
	14.9	-0.03825	0.154	-0.053	0.226829	-110
	14.95	-0.0765	0.102	0.053	0.15122	-110
	15	0	-0.0512	0.053	0.302439	-110
	15.05	0.11475	-0.205	0.106	0.302439	-110
	15.1	0.1915	-0.307	0.159	0.15122	-110
	15.15	0.1915	-0.205	0.159	-0.15122	-110
	15.2	0.11475	-0.0512	0.159	-0.15122	-110
	15.25	0	0.0512	0.106	-0.07561	-110
	15.3	-0.11475	0.205	0	0.15122	-110
	15.35	-0.15325	0.256	-0.106	0.378049	-110
	15.4	-0.1915	0.256	-0.159	0.453659	-110
	15.45	-0.1915	0.154	-0.212	0.453659	-110
	15.5	-0.1915	0.102	-0.159	0.302439	-110
	15.55	-0.15325	0.0512	-0.106	0.226829	-110
	15.6	-0.11475	-0.0512	0.053	0	-110
	15.65	-0.03825	-0.102	0.106	-0.37805	-110
	15.7	0.03825	0	0.053	-0.67805	-110
	15.75	0.03825	0.154	-0.159	-0.7561	-110
	15.8	0.0765	0.205	-0.265	-0.52683	-110
	15.85	0.0765	0.102	-0.212	-0.07561	-110
	15.9	0.11475	0	-0.159	0.378049	-110
	15.95	0.0765	0.0512	-0.159	0.604878	-110
	16	0	0.154	-0.212	0.604878	-110
	16.05	-0.11475	0.256	-0.265	0.526829	-110
	16.1	-0.1915	0.307	-0.212	0.378049	-110
	16.15	-0.22975	0.307	-0.159	0.302439	-110
	16.2	-0.22975	0.256	0	0.15122	-110
	16.25	-0.1915	0.205	0.106	-0.15122	-110
	16.3	-0.1915	0.0512	0.212	-0.37805	-110
	16.35	-0.0765	-0.154	0.212	-0.45366	-110
	16.4	0.03825	-0.256	0	-0.30244	-110
	16.45	0.0765	-0.205	-0.265	-0.07561	-110
	16.5	-0.03825	-0.102	-0.37	0	-110
	16.55	-0.1915	-0.0512	-0.37	0	-110
	16.6	-0.1915	-0.102	-0.265	-0.07561	-110
	16.65	-0.11475	-0.256	-0.212	-0.15122	-110
	16.7	-0.11475	-0.307	-0.159	-0.07561	-110
	16.75	-0.1915	-0.205	-0.159	0	-110
	16.8	-0.2675	-0.0512	-0.053	0	-110
	16.85	-0.22975	0.0512	0.106	-0.07561	-110
	16.9	-0.11475	0.102	0.159	-0.15122	-110
	16.95	-0.03825	0.102	0	-0.22683	-110
	17	-0.03825	0.0512	-0.212	-0.22683	-110
	17.05	-0.0765	0.0512	-0.318	-0.15122	-110
	17.1	-0.03825	0.102	-0.37	0	-110
	17.15	0.03825	0.102	-0.37	0.07561	-110
	17.2	0.0765	0	-0.37	0	-110
	17.25	0.03825	-0.154	-0.37	0	-110
	17.3	-0.0765	-0.256	-0.212	0.07561	-110
	17.35	-0.0765	-0.359	0	0.226829	-110
	17.4	0.03825	-0.307	0.159	0.226829	-110
	17.45	0.1915	-0.154	0.159	0.15122	-110
	17.5	0.2675	0.0512	0.106	0	-110
	17.55	0.2675	0.205	0.053	-0.07561	-110
	17.6	0.11475	0.256	-0.053	0	-110
	17.65	-0.0765	0.154	-0.265	0.15122	-110
	17.7	-0.15325	0.102	-0.37	0.15122	-110
	17.75	-0.15325	0.102	-0.37	-0.07561	-110
	17.8	-0.11475	0.256	-0.318	-0.30244	-110
	17.85	-0.11475	0.359	-0.212	-0.52683	-110
	17.9	-0.15325	0.256	-0.159	-0.52683	-110
	17.95	-0.15325	0	-0.053	-0.30244	-110
	18	-0.15325	-0.256	0	0	-110
	18.05	-0.15325	-0.359	-0.053	0.15122	-110
	18.1	-0.0765	-0.307	-0.212	0.07561	-110
	18.15	0	-0.154	-0.318	0.07561	-110
	18.2	0.03825	-0.102	-0.37	0.15122	-110
	18.25	0.03825	-0.154	-0.212	0.15122	-110
	18.3	0.03825	-0.205	0	0	-110
	18.35	0.0765	-0.154	0.159	-0.15122	-110
	18.4	0.0765	-0.154	0.212	-0.22683	-110
	18.45	0.0765	-0.154	0.106	-0.15122	-110
	18.5	0.03825	-0.0512	-0.053	0	-110
	18.55	0	0.102	-0.159	0.226829	-110
	18.6	0	0.154	-0.212	0.302439	-110
	18.65	0	0.102	-0.212	0.226829	-110
	18.7	-0.11475	0	-0.318	0.15122	-110
	18.75	-0.22975	-0.102	-0.42333	0.07561	-110
	18.8	-0.2675	-0.256	-0.47667	0	-110
	18.85	-0.1915	-0.41	-0.42333	0	-110
	18.9	-0.0765	-0.41	-0.37	0	-110
	18.95	0	-0.41	-0.265	0	-110
	19	0	-0.307	-0.159	0.07561	-110
	19.05	-0.03825	-0.205	-0.212	0.07561	-110
	19.1	-0.0765	-0.205	-0.318	-0.07561	-110
	19.15	-0.0765	-0.205	-0.318	-0.30244	-110
	19.2	-0.03825	-0.0512	-0.106	-0.22683	-110
	19.25	-0.03825	0.102	0	-0.07561	-110
	19.3	0	0.102	-0.053	-0.07561	-110
	19.35	0.03825	-0.0512	-0.212	-0.15122	-110
	19.4	0.0765	-0.154	-0.318	-0.37805	-110
	19.45	0.11475	-0.102	-0.318	-0.45366	-110
	19.5	0.11475	0	-0.318	-0.37805	-110
	19.55	0.0765	-0.102	-0.265	-0.30244	-110
	19.6	0.03825	-0.307	-0.212	-0.15122	-110
	19.65	-0.03825	-0.41	-0.106	0.07561	-110
	19.7	-0.11475	-0.41	0	0.378049	-110
	19.75	-0.1915	-0.41	0.106	0.526829	-110
	19.8	-0.2675	-0.307	0.159	0.526829	-110
	19.85	-0.2675	-0.154	0.159	0.604878	-110
	19.9	-0.1915	0.0512	0.053	0.604878	-110
	19.95	-0.15325	0.0512	-0.053	0.526829	-110
	20	-0.0765	-0.154	-0.159	0.453659	-110
	20.05	-0.03825	-0.307	-0.212	0.226829	-110
	20.1	-0.03825	-0.205	-0.159	0.07561	-110
	20.15	-0.0765	0.0512	-0.053	0	-110
	20.2	-0.0765	0.102	-0.053	0	-110
	20.25	0	-0.102	-0.212	-0.07561	-110
	20.3	0.11475	-0.205	-0.42333	-0.22683	-110
	20.35	0.11475	-0.154	-0.37	-0.30244	-110
	20.4	0	0.0512	-0.159	-0.15122	-110
	20.45	-0.15325	0.154	-0.053	-0.07561	-110
	20.5	-0.22975	0.154	-0.106	-0.22683	-110
	20.55	-0.22975	0.102	-0.265	-0.30244	-110
	20.6	-0.2675	0	-0.265	-0.30244	-110
	20.65	-0.2675	-0.102	-0.265	-0.22683	-110
	20.7	-0.22975	-0.205	-0.265	-0.15122	-110
	20.75	-0.15325	-0.205	-0.318	-0.07561	-110
	20.8	-0.0765	-0.256	-0.37	0.07561	-110
	20.85	0	-0.307	-0.318	0.302439	-110
	20.9	0	-0.307	-0.106	0.378049	-110
	20.95	-0.03825	-0.205	0.159	0.378049	-110
	21	-0.11475	-0.0512	0.212	0.226829	-110
	21.05	-0.03825	0	0.053	0	-110
	21.1	0.03825	0.0512	-0.159	-0.07561	-110
	21.15	0.03825	-0.0512	-0.318	-0.15122	-110
	21.2	-0.03825	-0.205	-0.37	-0.15122	-110
	21.25	-0.0765	-0.359	-0.318	-0.15122	-110
	21.3	-0.03825	-0.359	-0.318	-0.07561	-110
	21.35	0.03825	-0.256	-0.212	0	-110
	21.4	0.0765	-0.102	-0.159	0.15122	-110
	21.45	0.03825	-0.0512	0	0.378049	-110
	21.5	-0.11475	-0.0512	0.106	0.526829	-110
	21.55	-0.2675	0	0.212	0.526829	-110
	21.6	-0.2675	0	0.106	0.378049	-110
	21.65	-0.1915	-0.0512	-0.159	0.15122	-110
	21.7	-0.03825	-0.205	-0.37	-0.07561	-110
	21.75	0.15325	-0.359	-0.53	-0.37805	-110
	21.8	0.2675	-0.307	-0.47667	-0.45366	-110
	21.85	0.1915	-0.154	-0.318	-0.30244	-110
	21.9	0.0765	0	-0.212	-0.07561	-110
	21.95	-0.0765	0.102	-0.212	0.226829	-110
	22	-0.15325	0.0512	-0.265	0.378049	-110
	22.05	-0.15325	-0.0512	-0.318	0.453659	-110
	22.1	-0.11475	-0.154	-0.265	0.378049	-110
	22.15	-0.03825	-0.256	-0.159	0.302439	-110
	22.2	-0.03825	-0.307	0	0.15122	-110
	22.25	-0.0765	-0.205	0.159	0.07561	-110
	22.3	-0.15325	-0.0512	0.318	0	-110
	22.35	-0.1915	0.0512	0.37	0	-110
	22.4	-0.22975	0.154	0.265	0.07561	-110
	22.45	-0.15325	0.205	0.053	0.226829	-110
	22.5	-0.0765	0.205	-0.106	0.15122	-110
	22.55	-0.03825	0.102	-0.265	-0.07561	-110
	22.6	-0.03825	-0.102	-0.318	-0.15122	-110
	22.65	0	-0.256	-0.265	0	-110
	22.7	0.0765	-0.359	-0.053	0.378049	-110
	22.75	0.1915	-0.307	0.053	0.453659	-110
	22.8	0.2675	-0.205	0.053	0.15122	-110
	22.85	0.2675	-0.154	-0.106	-0.15122	-110
	22.9	0.11475	-0.0512	-0.212	-0.30244	-110
	22.95	-0.11475	0.0512	-0.212	-0.37805	-110
	23	-0.2675	0.102	-0.212	-0.30244	-110
	23.05	-0.3075	0	-0.265	-0.30244	-110
	23.1	-0.3075	-0.154	-0.318	-0.22683	-110
	23.15	-0.1915	-0.256	-0.212	-0.30244	-110
	23.2	-0.03825	-0.205	-0.053	-0.22683	-110
	23.25	0.0765	-0.102	-0.053	-0.15122	-110
	23.3	0.11475	0	-0.053	0	-110
	23.35	0.11475	0.0512	-0.053	0.07561	-110
	23.4	0.11475	-0.102	0	0.15122	-110
	23.45	0.0765	-0.359	0	0.07561	-110
	23.5	0.0765	-0.512	-0.053	0.07561	-110
	23.55	0.03825	-0.307	-0.106	0.15122	-110
	23.6	0	0.0512	-0.106	0.302439	-110
	23.65	-0.03825	0.307	-0.053	0.378049	-110
	23.7	-0.03825	0.256	0.159	0.302439	-110
	23.75	0.0765	0	0.265	0.15122	-110
	23.8	0.11475	-0.205	0.265	0.15122	-110
	23.85	0.11475	-0.205	0.106	0.07561	-110
	23.9	0.03825	0	-0.106	0.07561	-110
	23.95	-0.03825	0.0512	-0.265	0.07561	-110
	24	-0.0765	-0.102	-0.37	0	-110
	24.05	-0.03825	-0.307	-0.42333	-0.15122	-110
	24.1	0	-0.307	-0.37	-0.45366	-110
	24.15	0	-0.205	-0.37	-0.67805	-110
	24.2	0	0	-0.42333	-0.67805	-110
	24.25	-0.03825	0.205	-0.42333	-0.45366	-110
	24.3	-0.03825	0.102	-0.37	0	-110
	24.35	-0.03825	-0.0512	-0.37	0.15122	-110
	24.4	0.03825	-0.154	-0.42333	0.15122	-110
	24.45	0.0765	-0.0512	-0.37	-0.15122	-110
	24.5	0.11475	-0.0512	-0.212	-0.37805	-110
	24.55	0.15325	-0.102	0	-0.52683	-110
	24.6	0.22975	-0.102	0.053	-0.45366	-110
	24.65	0.2675	-0.102	-0.053	-0.22683	-110
	24.7	0.2675	-0.154	-0.265	0	-110
	24.75	0.22975	-0.154	-0.37	0.226829	-110
	24.8	0.11475	-0.102	-0.318	0.453659	-110
	24.85	0.03825	-0.0512	-0.159	0.453659	-110
	24.9	-0.03825	0.0512	0	0.378049	-110
	24.95	-0.11475	0.154	0.053	0.226829	-110
	25	-0.15325	0.205	-0.106	0	-110
	25.05	-0.11475	0.0512	-0.318	-0.15122	-110
	25.1	0	-0.102	-0.47667	-0.22683	-110
	25.15	0	-0.102	-0.42333	-0.30244	-110
	25.2	-0.03825	0.0512	-0.265	-0.37805	-110
	25.25	-0.0765	0.154	-0.106	-0.37805	-110
	25.3	-0.11475	0.307	-0.053	-0.30244	-110
	25.35	-0.15325	0.359	0	-0.15122	-110
	25.4	-0.0765	0.307	0.053	-0.07561	-110
	25.45	0.0765	0.154	0.053	-0.22683	-110
	25.5	0.11475	0.102	0.053	-0.22683	-110
	25.55	0.0765	0.0512	0.053	-0.22683	-110
	25.6	0.03825	0.102	0	-0.22683	-110
	25.65	0.11475	0.154	-0.053	-0.22683	-110
	25.7	0.15325	0.154	-0.053	-0.22683	-110
	25.75	0.15325	0.102	-0.106	-0.22683	-110
	25.8	0.11475	0.0512	-0.106	-0.22683	-110
	25.85	0.15325	0	-0.212	-0.07561	-110
	25.9	0.1915	0.0512	-0.265	0.226829	-110
	25.95	0.22975	0.0512	-0.265	0.378049	-110
	26	0.1915	-0.0512	-0.265	0.226829	-110
	26.05	0.03825	-0.205	-0.318	0	-110
	26.1	-0.0765	-0.256	-0.37	-0.22683	-110
	26.15	-0.11475	-0.205	-0.318	-0.37805	-110
	26.2	-0.11475	-0.102	-0.212	-0.37805	-110
	26.25	-0.0765	-0.102	-0.106	-0.22683	-110
	26.3	0	-0.102	-0.053	-0.07561	-110
	26.35	0.0765	-0.0512	0	0	-110
	26.4	0.0765	0	0	-0.15122	-110
	26.45	0	0.0512	0	-0.37805	-110
	26.5	-0.0765	0.154	0	-0.37805	-110
	26.55	-0.11475	0.307	-0.053	-0.15122	-110
	26.6	-0.0765	0.359	-0.159	0.226829	-110
	26.65	0.03825	0.256	-0.212	0.526829	-110
	26.7	0.0765	0.102	-0.212	0.526829	-110
	26.75	-0.03825	-0.0512	-0.212	0.453659	-110
	26.8	-0.15325	-0.154	-0.159	0.15122	-110
	26.85	-0.15325	-0.256	-0.106	-0.07561	-110
	26.9	-0.11475	-0.307	-0.106	-0.22683	-110
	26.95	-0.0765	-0.307	-0.212	-0.15122	-110
	27	-0.03825	-0.205	-0.212	0	-110
	27.05	0	-0.102	-0.212	0.07561	-110
	27.1	0.0765	0	-0.212	0	-110
	27.15	0.15325	0.0512	-0.265	-0.15122	-110
	27.2	0.15325	0.0512	-0.318	-0.22683	-110
	27.25	0.11475	-0.0512	-0.265	-0.22683	-110
	27.3	0.11475	-0.154	-0.159	-0.22683	-110
	27.35	0.0765	-0.154	-0.159	-0.30244	-110
	27.4	0.11475	-0.102	-0.159	-0.52683	-110
	27.45	0.11475	0.102	-0.106	-0.60488	-110
	27.5	0.11475	0.256	0	-0.52683	-110
	27.55	0.11475	0.256	0	-0.30244	-110
	27.6	0.0765	0.102	-0.159	0.07561	-110
	27.65	-0.03825	0.102	-0.37	0.378049	-110
	27.7	-0.15325	0.154	-0.42333	0.526829	-110
	27.75	-0.15325	0.205	-0.42333	0.678049	-110
	27.8	0	0.154	-0.37	0.678049	-110
	27.85	0.1915	0.0512	-0.265	0.526829	-110
	27.9	0.3075	-0.0512	-0.212	0.226829	-110
	27.95	0.2675	-0.102	-0.159	0.07561	-110
	28	0.11475	0	-0.212	0.07561	-110
	28.05	0	0.102	-0.265	0.07561	-110
	28.1	-0.03825	0.154	-0.37	0	-110
	28.15	-0.0765	0.0512	-0.37	0	-110
	28.2	-0.15325	-0.0512	-0.265	0	-110
	28.25	-0.1915	-0.205	-0.106	-0.15122	-110
	28.3	-0.15325	-0.256	0	-0.30244	-110
	28.35	0	-0.205	0	-0.30244	-110
	28.4	0.15325	-0.154	0	-0.15122	-110
	28.45	0.2675	-0.205	0	0	-110
	28.5	0.3075	-0.205	0	0.07561	-110
	28.55	0.22975	-0.102	0	0	-110
	28.6	0.1915	0.0512	-0.053	0	-110
	28.65	0.11475	0.102	-0.053	0	-110
	28.7	0.0765	0.0512	-0.053	0.07561	-110
	28.75	0.03825	0.0512	-0.106	0.226829	-110
	28.8	0.03825	0.0512	-0.159	0.15122	-110
	28.85	0	0.154	-0.159	0	-110
	28.9	-0.03825	0.205	-0.159	-0.22683	-110
	28.95	-0.03825	0.256	-0.106	-0.22683	-110
	29	0.03825	0.154	-0.159	-0.15122	-110
	29.05	0.11475	0	-0.265	-0.22683	-110
	29.1	0.15325	-0.102	-0.318	-0.15122	-110
	29.15	0.0765	-0.0512	-0.318	-0.07561	-110
	29.2	-0.0765	-0.102	-0.318	-0.15122	-110
	29.25	-0.2675	-0.256	-0.318	-0.30244	-110
	29.3	-0.345	-0.307	-0.265	-0.45366	-110
	29.35	-0.22975	-0.307	-0.159	-0.30244	-110
	29.4	-0.03825	-0.205	-0.053	-0.07561	-110
	29.45	0.0765	-0.102	0	0.07561	-110
	29.5	0.1915	0	0	0.15122	-110
	29.55	0.22975	0.154	0	0.15122	-110
	29.6	0.22975	0.256	-0.053	0.226829	-110
	29.65	0.15325	0.205	-0.106	0.15122	-110
	29.7	0.0765	0.0512	-0.159	0.15122	-110
	29.75	0.0765	-0.102	-0.106	0.226829	-110
	29.8	0	-0.154	-0.053	0.302439	-110
	29.85	-0.0765	-0.205	-0.053	0.226829	-110
	29.9	-0.15325	-0.205	-0.053	0	-110
	29.95	-0.03825	-0.256	-0.106	-0.15122	-110
	30	0.11475	-0.256	-0.159	-0.30244	-110
	30.05	0.1915	-0.256	-0.159	-0.30244	-110
	30.1	0.1915	-0.307	-0.159	-0.22683	-110
	30.15	0.11475	-0.256	-0.159	-0.07561	-110
	30.2	0.11475	-0.102	-0.106	-0.07561	-110
	30.25	0.0765	0.0512	-0.159	-0.15122	-110
	30.3	0.03825	0.102	-0.159	-0.37805	-110
	30.35	0	0.102	-0.212	-0.45366	-110
	30.4	0	0.154	-0.212	-0.22683	-110
	30.45	-0.03825	0.256	-0.265	0	-110
	30.5	-0.03825	0.359	-0.318	0.07561	-110
	30.55	0.03825	0.307	-0.265	0	-110
	30.6	0.0765	0.154	-0.106	0.15122	-110
	30.65	0.11475	0.0512	0.053	0.226829	-110
	30.7	0.0765	0	0.106	0.302439	-110
	30.75	0.0765	-0.0512	0.053	0.302439	-110
	30.8	0.0765	-0.154	0.053	0.15122	-110
	30.85	0.0765	-0.205	0	-0.07561	-110
	30.9	0.03825	-0.256	0.053	-0.22683	-110
	30.95	-0.03825	-0.256	0.106	-0.07561	-110
	31	-0.0765	-0.205	0.053	0.07561	-110
	31.05	-0.11475	-0.102	-0.106	0.15122	-110
	31.1	-0.11475	-0.0512	-0.212	0.15122	-110
	31.15	-0.03825	0	-0.212	0.15122	-110
	31.2	0.03825	-0.0512	-0.159	0.15122	-110
	31.25	0.0765	-0.205	-0.106	0.15122	-110
	31.3	0.03825	-0.307	-0.106	0.07561	-110
	31.35	0	-0.256	-0.053	-0.15122	-110
	31.4	-0.03825	-0.102	-0.053	-0.30244	-110
	31.45	-0.03825	0	-0.053	-0.37805	-110
	31.5	-0.0765	-0.102	0	-0.15122	-110
	31.55	-0.11475	-0.205	0	0.07561	-110
	31.6	-0.0765	-0.205	-0.053	0.302439	-110
	31.65	-0.0765	0	-0.106	0.453659	-110
	31.7	-0.11475	0.205	-0.053	0.453659	-110
	31.75	-0.22975	0.307	-0.053	0.378049	-110
	31.8	-0.2675	0.205	-0.053	0.07561	-110
	31.85	-0.1915	0.0512	-0.159	-0.22683	-110
	31.9	-0.11475	-0.102	-0.106	-0.22683	-110
	31.95	-0.0765	-0.154	-0.053	-0.07561	-110
	32	-0.03825	-0.0512	-0.053	0.15122	-110
	32.05	0.03825	0	-0.053	0.15122	-110
	32.1	0.11475	-0.102	-0.053	0	-110
	32.15	0.03825	-0.256	-0.053	-0.15122	-110
	32.2	-0.03825	-0.359	-0.053	-0.22683	-110
	32.25	-0.0765	-0.307	-0.053	-0.15122	-110
	32.3	-0.03825	-0.205	0	-0.07561	-110
	32.35	0	-0.102	0	-0.07561	-110
	32.4	0.0765	-0.102	-0.053	-0.07561	-110
	32.45	0.1915	-0.102	-0.106	-0.15122	-110
	32.5	0.2675	-0.205	-0.159	-0.15122	-110
	32.55	0.345	-0.256	-0.159	-0.07561	-110
	32.6	0.2675	-0.256	-0.159	0	-110
	32.65	0.03825	-0.154	-0.212	0.07561	-110
	32.7	-0.15325	0	-0.318	0.07561	-110
	32.75	-0.2675	0.0512	-0.318	0	-110
	32.8	-0.2675	0.0512	-0.265	0.07561	-110
	32.85	-0.22975	0.0512	-0.159	0.226829	-110
	32.9	-0.1915	0.0512	-0.159	0.378049	-110
	32.95	-0.11475	-0.0512	-0.159	0.453659	-110
	33	-0.03825	-0.102	-0.159	0.378049	-110
	33.05	0.03825	-0.154	-0.053	0.453659	-110
	33.1	0.15325	-0.307	0.053	0.526829	-110
	33.15	0.22975	-0.41	-0.053	0.453659	-110
	33.2	0.22975	-0.41	-0.106	0.226829	-110
	33.25	0.15325	-0.256	-0.106	0	-110
	33.3	0.03825	-0.102	-0.053	-0.22683	-110
	33.35	0	-0.102	0.053	-0.30244	-110
	33.4	0.03825	-0.205	0.159	-0.30244	-110
	33.45	0.03825	-0.205	0.159	-0.22683	-110
	33.5	0.11475	-0.0512	0	-0.15122	-110
	33.55	0.1915	0.102	-0.106	0	-110
	33.6	0.2675	0.154	-0.159	0	-110
	33.65	0.22975	0.154	-0.053	-0.07561	-110
	33.7	0.0765	0.0512	0.053	-0.15122	-110
	33.75	-0.11475	0	0.106	-0.15122	-110
	33.8	-0.22975	0	0.106	-0.07561	-110
	33.85	-0.1915	0	0	0	-110
	33.9	-0.03825	-0.102	-0.106	0.15122	-110
	33.95	0.11475	-0.256	-0.053	0.15122	-110
	34	0.0765	-0.205	0.106	0.15122	-110
	34.05	-0.0765	-0.0512	0.212	0.07561	-110
	34.1	-0.1915	0.0512	0.053	0.15122	-110
	34.15	-0.1915	0	-0.265	0.226829	-110
	34.2	-0.03825	-0.0512	-0.42333	0	-110
	34.25	0.0765	0	-0.318	-0.15122	-110
	34.3	0.11475	0.154	-0.106	0	-110
	34.35	0.03825	0.154	-0.053	0.302439	-110
	34.4	0	0.0512	-0.053	0.453659	-110
	34.45	0	0	0	0.526829	-110
	34.5	0.0765	0.0512	0.106	0.526829	-110
	34.55	0.0765	0.102	0.265	0.302439	-110
	34.6	0.0765	0.102	0.318	-0.07561	-110
	34.65	0.0765	0.0512	0.212	-0.30244	-110
	34.7	0.0765	0	0.106	-0.15122	-110
	34.75	0	0	-0.106	0.15122	-110
	34.8	0	0	-0.159	0.226829	-110
	34.85	0.03825	-0.0512	-0.106	0.226829	-110
	34.9	0.0765	0	-0.053	0.07561	-110
	34.95	0.11475	0.0512	0	0	-110
	35	0.0765	0.102	0	-0.07561	-110
	35.05	-0.03825	0	0.053	-0.15122	-110
	35.1	-0.11475	-0.154	0.106	-0.30244	-110
	35.15	-0.0765	-0.205	0.053	-0.45366	-110
	35.2	0.03825	-0.154	0	-0.52683	-110
	35.25	0.0765	-0.154	-0.106	-0.45366	-110
	35.3	-0.03825	-0.154	-0.106	-0.30244	-110
	35.35	-0.15325	-0.102	-0.053	-0.15122	-110
	35.4	-0.15325	-0.0512	0	-0.07561	-110
	35.45	-0.0765	-0.102	-0.053	-0.07561	-110
	35.5	0.03825	0	-0.106	0	-110
	35.55	0.0765	0.154	0	0.07561	-110
	35.6	0.0765	0.359	0.053	0.07561	-110
	35.65	0.11475	0.461	-0.053	0	-110
	35.7	0.11475	0.359	-0.106	-0.22683	-110
	35.75	0.0765	0.154	0	-0.45366	-110
	35.8	0	-0.102	0.265	-0.52683	-110
	35.85	0	-0.154	0.37	-0.45366	-110
	35.9	0.0765	-0.0512	0.265	-0.22683	-110
	35.95	0.11475	0	0.106	0	-110
	36	0.0765	-0.0512	0	0.07561	-110
	36.05	0.03825	-0.102	0	0.15122	-110
	36.1	0.0765	-0.0512	-0.053	0.15122	-110
	36.15	0.15325	0.102	-0.265	0.226829	-110
	36.2	0.1915	0.307	-0.47667	0.15122	-110
	36.25	0.15325	0.41	-0.47667	0	-110
	36.3	0.03825	0.307	-0.318	-0.15122	-110
	36.35	-0.0765	0.154	-0.159	-0.15122	-110
	36.4	-0.15325	0.0512	-0.106	0	-110
	36.45	-0.1915	0.0512	-0.159	0.07561	-110
	36.5	-0.1915	0.0512	-0.212	0	-110
	36.55	-0.22975	0.0512	-0.212	-0.07561	-110
	36.6	-0.22975	0.154	-0.159	0	-110
	36.65	-0.3075	0.154	-0.106	-0.15122	-110
	36.7	-0.3075	0.102	-0.106	-0.37805	-110
	36.75	-0.22975	0	-0.106	-0.60488	-110
	36.8	-0.11475	0.0512	-0.053	-0.52683	-110
	36.85	-0.0765	0.154	0	-0.37805	-110
	36.9	0	0.154	0.106	-0.07561	-110
	36.95	0.03825	0.0512	0.159	0.226829	-110
	37	0.11475	0.0512	0.159	0.378049	-110
	37.05	0.22975	0.102	0.053	0.453659	-110
	37.1	0.2675	0.102	-0.106	0.453659	-110
	37.15	0.22975	-0.0512	-0.212	0.453659	-110
	37.2	0.15325	-0.154	-0.318	0.378049	-110
	37.25	0.03825	-0.102	-0.37	0.302439	-110
	37.3	-0.0765	-0.102	-0.212	0.226829	-110
	37.35	-0.15325	-0.102	0	0.15122	-110
	37.4	-0.2675	-0.102	0.053	0.07561	-110
	37.45	-0.345	0.0512	-0.053	-0.15122	-110
	37.5	-0.46	0.205	-0.159	-0.30244	-110
	37.55	-0.535	0.256	-0.053	-0.45366	-110
	37.6	-0.65	0.154	0	-0.52683	-110
	37.65	-0.8425	-0.102	-0.053	-0.52683	-110
	37.7	-0.9575	-0.154	-0.159	-0.52683	-110
	37.75	-0.9575	-0.0512	-0.159	-0.45366	-110
	37.8	-0.88	0.0512	-0.053	-0.37805	-110
	37.85	-0.7275	0.102	0.053	-0.30244	-110
	37.9	-0.575	0.102	0.053	-0.22683	-110
	37.95	-0.42	0.0512	-0.053	-0.15122	-110
	38	-0.3075	0.102	-0.159	0.07561	-110
	38.05	-0.345	0.154	-0.159	0.15122	-110
	38.1	-0.535	0.154	-0.212	0	-110
	38.15	-0.65	0.0512	-0.265	-0.22683	-110
	38.2	-0.69	-0.102	-0.318	-0.37805	-110
	38.25	-0.6125	-0.154	-0.265	-0.30244	-110
	38.3	-0.535	0	-0.159	-0.07561	-110
	38.35	-0.46	0.154	0.106	0.15122	-110
	38.4	-0.2675	0.205	0.318	0.453659	-110
	38.45	-0.0765	0.154	0.37	0.526829	-110
	38.5	0.03825	0.102	0.265	0.453659	-110
	38.55	0	0.0512	0.106	0.226829	-110
	38.6	-0.11475	-0.102	0	0.07561	-110
	38.65	-0.22975	-0.154	-0.053	-0.07561	-110
	38.7	-0.345	-0.102	-0.106	-0.22683	-110
	38.75	-0.345	0	-0.159	-0.15122	-110
	38.8	-0.3075	0.0512	-0.106	-0.07561	-110
	38.85	-0.1915	0.102	0	-0.15122	-110
	38.9	-0.0765	0.102	0.053	-0.45366	-110
	38.95	0	0.102	0	-0.67805	-110
	39	0	0.102	-0.053	-0.7561	-110
	39.05	-0.03825	0	-0.106	-0.67805	-110
	39.1	-0.03825	-0.102	-0.159	-0.37805	-110
	39.15	0	-0.102	-0.212	0	-110
	39.2	0.0765	0.0512	-0.212	0.378049	-110
	39.25	0.15325	0.256	-0.159	0.453659	-110
	39.3	0.1915	0.256	-0.106	0.302439	-110
	39.35	0.11475	0.154	-0.053	0	-110
	39.4	0.03825	0.0512	0.053	-0.22683	-110
	39.45	0.03825	0	0.212	-0.30244	-110
	39.5	0.11475	0.0512	0.318	-0.07561	-110
	39.55	0.0765	0.0512	0.318	0.15122	-110
	39.6	-0.03825	0	0.318	0.226829	-110
	39.65	-0.0765	0	0.265	0.226829	-110
	39.7	0	0.0512	0.212	0.15122	-110
	39.75	0.03825	0.154	0.159	0.15122	-110
	39.8	0.03825	0.154	0.106	0.15122	-110
	39.85	0.03825	0.0512	0	0.15122	-110
	39.9	0.03825	-0.0512	0	0.07561	-110
	39.95	0.03825	-0.102	-0.053	-0.15122	-110
	40	0	-0.205	-0.106	-0.30244	-110
	40.05	-0.0765	-0.307	-0.106	-0.22683	-110
	40.1	-0.0765	-0.307	-0.212	0.07561	-110
	40.15	-0.0765	-0.154	-0.265	0.302439	-110
	40.2	-0.03825	-0.0512	-0.265	0.15122	-110
	40.25	0	0.102	-0.159	-0.15122	-110
	40.3	0	0.102	-0.053	-0.30244	-110
	40.35	-0.03825	0.0512	0.053	-0.22683	-110
	40.4	0.03825	0	0.106	0.07561	-110
	40.45	0.22975	0.102	0.053	0.226829	-110
	40.5	0.345	0.0512	-0.106	0.226829	-110
	40.55	0.3075	-0.102	-0.159	0.226829	-110
	40.6	0.11475	-0.154	-0.053	0.15122	-110
	40.65	-0.0765	0	0	0.07561	-110
	40.7	-0.22975	0.102	0	0	-110
	40.75	-0.2675	0.102	-0.053	0.07561	-110
	40.8	-0.2675	0.102	-0.106	0.07561	-110
	40.85	-0.1915	0.102	-0.106	0	-110
	40.9	-0.03825	-0.0512	-0.159	0	-110
	40.95	0.11475	-0.205	-0.265	-0.07561	-110
	41	0.1915	-0.256	-0.318	-0.30244	-110
	41.05	0.15325	-0.256	-0.318	-0.37805	-110
	41.1	0	-0.154	-0.159	-0.30244	-110
	41.15	-0.0765	-0.0512	0	-0.07561	-110
	41.2	-0.03825	0.102	0.053	0.07561	-110
	41.25	0.03825	0.256	-0.053	0.07561	-110
	41.3	0.0765	0.256	-0.159	0.15122	-110
	41.35	0.15325	0.0512	-0.159	0.07561	-110
	41.4	0.1915	-0.102	-0.053	0	-110
	41.45	0.22975	-0.0512	0	-0.07561	-110
	41.5	0.11475	0	0	-0.07561	-110
	41.55	0.03825	0	-0.106	0.07561	-110
	41.6	0	0	-0.159	0.226829	-110
	41.65	-0.03825	0.102	-0.212	0.302439	-110
	41.7	-0.03825	0.154	-0.212	0.453659	-110
	41.75	0.03825	0.205	-0.212	0.453659	-110
	41.8	0.11475	0.205	-0.106	0.226829	-110
	41.85	0.11475	0.102	0	0	-110
	41.9	0.11475	0.0512	0.106	-0.07561	-110
	41.95	0.0765	0.0512	0.106	0	-110
	42	0.11475	0.102	0.106	0.15122	-110
	42.05	0.15325	0.205	0.053	0.302439	-110
	42.1	0.1915	0.154	0	0.378049	-110
	42.15	0.15325	0.0512	-0.053	0.15122	-110
	42.2	0.0765	0	-0.106	-0.22683	-110
	42.25	0.0765	0	-0.106	-0.45366	-110
	42.3	0.0765	0.0512	-0.159	-0.37805	-110
	42.35	0.03825	0.0512	-0.212	-0.15122	-110
	42.4	-0.03825	0.0512	-0.265	-0.15122	-110
	42.45	-0.11475	0.0512	-0.318	-0.15122	-110
	42.5	-0.11475	0.0512	-0.212	-0.07561	-110
	42.55	-0.11475	0.0512	0	0.07561	-110
	42.6	-0.15325	0	0.106	0.302439	-110
	42.65	-0.15325	-0.102	0.159	0.226829	-110
	42.7	-0.0765	-0.154	0.053	0.226829	-110
	42.75	0	-0.102	0.053	0.226829	-110
	42.8	0.11475	0	0.106	0.226829	-110
	42.85	0.15325	0.102	0.053	0.07561	-110
	42.9	0.11475	0.154	0.106	0	-110
	42.95	0.03825	0.0512	0.212	0.07561	-110
	43	-0.03825	-0.0512	0.37	0.15122	-110
	43.05	-0.0765	-0.154	0.265	0.15122	-110
	43.1	-0.03825	-0.102	0.053	0.07561	-110
	43.15	0.03825	-0.0512	0	0.07561	-110
	43.2	0.03825	0.0512	0.053	0.15122	-110
	43.25	0	0.154	0	0.302439	-110
	43.3	-0.0765	0.256	-0.106	0.226829	-110
	43.35	-0.15325	0.307	-0.265	0	-110
	43.4	-0.22975	0.256	-0.318	-0.15122	-110
	43.45	-0.22975	0.256	-0.265	-0.07561	-110
	43.5	-0.15325	0.205	-0.212	0.15122	-110
	43.55	-0.03825	0.102	-0.106	0.378049	-110
	43.6	0.03825	-0.102	-0.106	0.378049	-110
	43.65	0.0765	-0.154	-0.212	0.15122	-110
	43.7	0.0765	0.102	-0.212	0	-110
	43.75	0.0765	0.41	-0.212	0	-110
	43.8	0.0765	0.41	-0.106	0.07561	-110
	43.85	0.0765	0.256	0	0.15122	-110
	43.9	0.0765	0.102	0.053	0.15122	-110
	43.95	0.03825	0.154	0.053	0	-110
	44	0	0.256	0	0.07561	-110
	44.05	0.0765	0.307	-0.053	0.302439	-110
	44.1	0.22975	0.256	-0.159	0.526829	-110
	44.15	0.3075	0.205	-0.212	0.604878	-110
	44.2	0.1915	0.154	-0.212	0.526829	-110
	44.25	0.03825	0.205	-0.159	0.526829	-110
	44.3	-0.03825	0.154	-0.212	0.604878	-110
	44.35	-0.03825	0	-0.265	0.604878	-110
	44.4	-0.03825	-0.102	-0.318	0.526829	-110
	44.45	0	-0.154	-0.265	0.302439	-110
	44.5	0.0765	-0.205	-0.212	0	-110
	44.55	0.11475	-0.256	-0.159	-0.15122	-110
	44.6	0.0765	-0.256	-0.106	-0.07561	-110
	44.65	0	-0.154	-0.106	0	-110
	44.7	0	0	-0.053	-0.07561	-110
	44.75	0	0.102	0.053	-0.15122	-110
	44.8	-0.03825	0.102	0.053	-0.07561	-110
	44.85	-0.0765	0.0512	-0.053	0.15122	-110
	44.9	0.03825	0	0	0.378049	-110
	44.95	0.2675	0.0512	0.106	0.378049	-110
	45	0.42	0.256	0.159	0.15122	-110
	45.05	0.42	0.359	-0.053	-0.22683	-110
	45.1	0.22975	0.307	-0.159	-0.37805	-110
	45.15	0.03825	0.154	-0.159	-0.45366	-110
	45.2	-0.0765	0.0512	-0.053	-0.37805	-110
	45.25	-0.11475	0.102	0	-0.37805	-110
	45.3	-0.0765	0.154	0	-0.37805	-110
	45.35	0	0.154	0.053	-0.22683	-110
	45.4	0.11475	0.154	0.053	-0.07561	-110
	45.45	0.15325	0.102	0	0.07561	-110
	45.5	0.11475	-0.0512	-0.106	0.07561	-110
	45.55	0.03825	-0.154	-0.159	0.07561	-110
	45.6	0	-0.154	-0.159	-0.07561	-110
	45.65	0	-0.0512	-0.159	-0.15122	-110
	45.7	0.0765	0.0512	-0.212	-0.15122	-110
	45.75	0.0765	0	-0.159	-0.07561	-110
	45.8	0.0765	-0.0512	-0.053	0	-110
	45.85	0	-0.0512	0.053	0.07561	-110
	45.9	-0.0765	-0.0512	0.106	0.226829	-110
	45.95	-0.15325	0.0512	0.159	0.378049	-110
	46	-0.22975	0.205	0.212	0.378049	-110
	46.05	-0.3075	0.205	0.212	0.15122	-110
	46.1	-0.2675	0.102	0.159	0	-110
	46.15	-0.1915	0.154	0.053	0	-110
	46.2	-0.0765	0.256	0	0.07561	-110
	46.25	-0.03825	0.205	-0.053	0	-110
	46.3	0.03825	0.102	-0.159	0	-110
	46.35	0.11475	0.154	-0.265	0	-110
	46.4	0.15325	0.256	-0.318	0	-110
	46.45	0.15325	0.256	-0.212	0	-110
	46.5	0.2675	0.102	-0.159	0	-110
	46.55	0.3825	-0.0512	0	-0.15122	-110
	46.6	0.3075	-0.205	0.106	-0.30244	-110
	46.65	0.11475	-0.205	0.212	-0.30244	-110
	46.7	0	-0.0512	0.212	-0.15122	-110
	46.75	-0.03825	0.102	0.212	0	-110
	46.8	-0.03825	0.102	0.106	-0.15122	-110
	46.85	-0.11475	0.0512	0	-0.30244	-110
	46.9	-0.15325	0	-0.159	-0.45366	-110
	46.95	-0.11475	-0.0512	-0.212	-0.60488	-110
	47	0	-0.205	-0.159	-0.60488	-110
	47.05	0.0765	-0.154	-0.053	-0.37805	-110
	47.1	0.15325	0	0	-0.07561	-110
	47.15	0.1915	0.154	0	0.15122	-110
	47.2	0.1915	0.205	-0.106	0.226829	-110
	47.25	0.03825	0.154	-0.265	0.302439	-110
	47.3	-0.15325	0.0512	-0.42333	0.226829	-110
	47.35	-0.3075	0	-0.37	0.226829	-110
	47.4	-0.22975	-0.0512	-0.159	0.226829	-110
	47.45	-0.03825	-0.102	0	0.15122	-110
	47.5	0.03825	-0.154	0	0.07561	-110
	47.55	0.03825	-0.205	-0.053	-0.07561	-110
	47.6	0.03825	-0.205	-0.106	-0.15122	-110
	47.65	0.03825	-0.205	-0.106	-0.07561	-110
	47.7	-0.03825	-0.205	-0.053	0.07561	-110
	47.75	-0.0765	-0.0512	0	0.226829	-110
	47.8	-0.0765	0.0512	0	0.226829	-110
	47.85	-0.15325	0.102	-0.053	0.07561	-110
	47.9	-0.1915	0.154	-0.053	-0.07561	-110
	47.95	-0.11475	0.205	0	-0.15122	-110
	48	0	0.154	0.053	-0.07561	-110
	48.05	0.11475	0.0512	0.053	0.15122	-110
	48.1	0.11475	0	-0.053	0.15122	-110
	48.15	0.0765	-0.0512	-0.106	0.07561	-110
	48.2	0	-0.0512	-0.053	-0.07561	-110
	48.25	0.03825	0.0512	0.053	0	-110
	48.3	0.0765	0.102	0.106	0.15122	-110
	48.35	0.11475	0.102	0.212	0.302439	-110
	48.4	0.0765	0.0512	0.212	0.378049	-110
	48.45	0.03825	0	0.159	0.378049	-110
	48.5	0	-0.0512	0	0.378049	-110
	48.55	0	0	-0.106	0.226829	-110
	48.6	0	0.205	-0.159	0.15122	-110
	48.65	0.03825	0.359	-0.159	0	-110
	48.7	0.03825	0.205	-0.053	-0.07561	-110
	48.75	0.03825	0	0.053	-0.15122	-110
	48.8	-0.03825	0	0.212	-0.22683	-110
	48.85	-0.11475	0.102	0.318	-0.15122	-110
	48.9	-0.11475	0.102	0.212	0.07561	-110
	48.95	-0.11475	-0.0512	0.053	0.226829	-110
	49	-0.11475	-0.205	-0.053	0.302439	-110
	49.05	-0.11475	-0.154	-0.053	0.302439	-110
	49.1	-0.03825	0	-0.053	0.302439	-110
	49.15	0.0765	0.102	-0.106	0.302439	-110
	49.2	0.11475	0.0512	-0.159	0.302439	-110
	49.25	0.0765	0.0512	-0.265	0.453659	-110
	49.3	-0.03825	0.0512	-0.265	0.453659	-110
	49.35	-0.0765	0.154	-0.159	0.302439	-110
	49.4	0	0.205	0	0.07561	-110
	49.45	0.11475	0.256	0.212	0	-110
	49.5	0.11475	0.307	0.318	0	-110
	49.55	0.11475	0.256	0.265	-0.07561	-110
	49.6	0.0765	0.205	0.106	-0.22683	-110
	49.65	0.03825	0.102	-0.053	-0.30244	-110
	49.7	0.0765	0.0512	-0.265	-0.30244	-110
	49.75	0.15325	-0.0512	-0.47667	-0.07561	-110
	49.8	0.15325	-0.0512	-0.58333	0.15122	-110
	49.85	0.0765	0	-0.53	0.226829	-110
	49.9	-0.03825	0.154	-0.42333	0.226829	-110
	49.95	-0.0765	0.205	-0.318	0.226829	-110
	50	-0.0765	0.205	-0.212	0.07561	-110
	50.05	-0.03825	0.205	-0.053	-0.15122	-110
	50.1	0	0.205	0.106	-0.30244	-110
	50.15	0.11475	0.256	0.159	-0.30244	-110
	50.2	0.15325	0.359	0.159	-0.22683	-110
	50.25	0.11475	0.359	0.106	-0.22683	-110
	50.3	0.03825	0.102	0.053	-0.15122	-110
	50.35	0	-0.205	-0.053	-0.22683	-110
	50.4	0.0765	-0.359	-0.265	-0.22683	-110
	50.45	0.1915	-0.205	-0.318	-0.07561	-110
	50.5	0.1915	0	-0.212	0.15122	-110
	50.55	0.11475	0.154	-0.053	0.226829	-110
	50.6	0.03825	0.102	0.053	0.07561	-110
	50.65	0	0.0512	0.159	-0.15122	-110
	50.7	0.03825	-0.0512	0.212	-0.30244	-110
	50.75	0.0765	-0.154	0.212	-0.15122	-110
	50.8	0.11475	-0.205	0.106	0.15122	-110
	50.85	0.11475	-0.205	0	0.302439	-110
	50.9	0.11475	-0.0512	-0.053	0.302439	-110
	50.95	0.11475	0.154	0	0.15122	-110
	51	0.0765	0.154	0.053	0.07561	-110
	51.05	0	0.154	0.106	0.15122	-110
	51.1	0	0.154	0.053	0.15122	-110
	51.15	0.03825	0.154	-0.053	0.07561	-110
	51.2	0.0765	0.0512	-0.053	0	-110
	51.25	0.03825	-0.0512	0	0.07561	-110
	51.3	0	-0.154	0.106	0.15122	-110
	51.35	-0.0765	-0.154	0.212	0.07561	-110
	51.4	-0.1915	-0.102	0.212	0	-110
	51.45	-0.22975	0.0512	0.212	0	-110
	51.5	-0.22975	0.205	0.106	0.15122	-110
	51.55	-0.15325	0.307	0	0.15122	-110
	51.6	-0.03825	0.256	-0.053	-0.07561	-110
	51.65	0.03825	0.205	-0.053	-0.37805	-110
	51.7	0.11475	0.205	-0.053	-0.45366	-110
	51.75	0.03825	0.205	-0.106	-0.30244	-110
	51.8	-0.0765	0.102	-0.212	-0.07561	-110
	51.85	-0.15325	0.0512	-0.106	0	-110
	51.9	-0.11475	0.102	0.053	-0.07561	-110
	51.95	-0.03825	0.0512	0.106	0	-110
	52	0.03825	-0.0512	0.212	0.07561	-110
	52.05	0.0765	-0.154	0.423333	-0.07561	-110
	52.1	0.03825	-0.102	0.53	-0.37805	-110
	52.15	0.0765	0.0512	0.53	-0.60488	-110
	52.2	0.15325	0.205	0.423333	-0.67805	-110
	52.25	0.15325	0.256	0.265	-0.52683	-110
	52.3	0.11475	0.205	0.053	-0.22683	-110
	52.35	0.03825	0.0512	-0.106	0.07561	-110
	52.4	-0.03825	-0.0512	-0.265	0.226829	-110
	52.45	-0.0765	-0.154	-0.265	0.302439	-110
	52.5	-0.03825	-0.205	-0.159	0.302439	-110
	52.55	0	-0.154	-0.106	0.302439	-110
	52.6	0	0	-0.159	0.15122	-110
	52.65	0	0.205	-0.212	0.07561	-110
	52.7	0	0.307	-0.159	0.226829	-110
	52.75	0.03825	0.307	-0.053	0.302439	-110
	52.8	0.0765	0.256	0.106	0.226829	-110
	52.85	0	0.154	0.159	-0.07561	-110
	52.9	-0.0765	0.0512	0.106	-0.22683	-110
	52.95	-0.15325	0	0	-0.22683	-110
	53	-0.11475	-0.154	-0.106	-0.22683	-110
	53.05	-0.03825	-0.359	-0.212	-0.07561	-110
	53.1	-0.03825	-0.461	-0.106	0.07561	-110
	53.15	-0.0765	-0.359	0.053	0.226829	-110
	53.2	-0.03825	-0.102	0.159	0.302439	-110
	53.25	0	0.154	0.159	0.302439	-110
	53.3	0.03825	0.307	0.159	0.15122	-110
	53.35	0.0765	0.307	0.159	-0.07561	-110
	53.4	0.03825	0.205	0.106	-0.22683	-110
	53.45	-0.03825	0.0512	0.106	-0.37805	-110
	53.5	-0.11475	-0.0512	0.053	-0.37805	-110
	53.55	-0.0765	-0.154	0.053	-0.30244	-110
	53.6	0	-0.0512	0.106	-0.15122	-110
	53.65	0.03825	0.102	0.106	0	-110
	53.7	0.03825	0.154	0	0.15122	-110
	53.75	0.03825	0.154	-0.106	0.226829	-110
	53.8	0.0765	0.102	-0.159	0.226829	-110
	53.85	0.0765	0.102	-0.159	0.07561	-110
	53.9	0.03825	0.102	-0.159	-0.22683	-110
	53.95	-0.03825	0.154	-0.106	-0.45366	-110
	54	-0.0765	0.102	0	-0.37805	-110
	54.05	-0.0765	0	0.159	-0.22683	-110
	54.1	-0.03825	-0.0512	0.106	0	-110
	54.15	-0.0765	0	0	0.07561	-110
	54.2	-0.0765	0	-0.159	0.07561	-110
	54.25	-0.03825	0	-0.212	0.15122	-110
	54.3	0.0765	0.0512	-0.159	0.226829	-110
	54.35	0.1915	0.205	0	0.226829	-110
	54.4	0.22975	0.256	0.053	0.15122	-110
	54.45	0.1915	0.154	0	0.07561	-110
	54.5	0.0765	0.0512	-0.053	0.15122	-110
	54.55	0	0	-0.106	0.15122	-110
	54.6	0	-0.102	-0.106	0.07561	-110
	54.65	0.0765	-0.154	0	0	-110
	54.7	0.0765	-0.102	0.106	-0.07561	-110
	54.75	0.03825	0.0512	0.106	-0.15122	-110
	54.8	-0.03825	0.205	0	-0.07561	-110
	54.85	-0.0765	0.307	-0.053	0	-110
	54.9	-0.0765	0.359	0	0	-110
	54.95	-0.03825	0.359	0.106	-0.22683	-110
	55	-0.03825	0.256	0.106	-0.30244	-110
	55.05	-0.0765	0.154	0	-0.15122	-110
	55.1	-0.0765	0.102	-0.212	-0.07561	-110
	55.15	-0.0765	0.0512	-0.318	-0.07561	-110
	55.2	-0.03825	0	-0.37	-0.07561	-110
	55.25	-0.03825	-0.0512	-0.265	0	-110
	55.3	0	-0.102	-0.106	0.07561	-110
	55.35	0.03825	-0.102	0	0.226829	-110
	55.4	0.03825	-0.0512	-0.053	0.378049	-110
	55.45	0	-0.0512	0	0.378049	-110
	55.5	-0.0765	-0.0512	0.159	0.226829	-110
	55.55	-0.15325	0	0.265	0.07561	-110
	55.6	-0.15325	0.0512	0.318	0	-110
	55.65	-0.0765	0	0.318	0	-110
	55.7	0	-0.0512	0.159	-0.07561	-110
	55.75	0	-0.154	0.053	-0.07561	-110
	55.8	0.03825	-0.205	0	-0.07561	-110
	55.85	0.11475	-0.205	0	0	-110
	55.9	0.22975	-0.154	0	0.07561	-110
	55.95	0.22975	-0.102	0.053	0.15122	-110
	56	0.15325	0.0512	0.106	0.07561	-110
	56.05	0.11475	0.256	0.053	0.07561	-110
	56.1	0.15325	0.41	0	0.07561	-110
	56.15	0.15325	0.461	0	0.15122	-110
	56.2	0.0765	0.461	0.053	0.15122	-110
	56.25	-0.03825	0.461	0	0.226829	-110
	56.3	-0.15325	0.41	-0.106	0.378049	-110
	56.35	-0.1915	0.307	-0.159	0.378049	-110
	56.4	-0.15325	0.154	-0.212	0.226829	-110
	56.45	-0.03825	0.0512	-0.159	-0.07561	-110
	56.5	0.0765	0.0512	-0.159	-0.37805	-110
	56.55	0.11475	-0.0512	-0.212	-0.45366	-110
	56.6	0.0765	-0.102	-0.159	-0.22683	-110
	56.65	0	-0.0512	-0.053	0.07561	-110
	56.7	-0.03825	0	0	0	-110
	56.75	-0.03825	-0.0512	0.053	-0.22683	-110
	56.8	-0.03825	-0.0512	0.106	-0.45366	-110
	56.85	-0.03825	-0.102	0.159	-0.45366	-110
	56.9	0	-0.205	0.159	-0.22683	-110
	56.95	0	-0.41	0.159	-0.07561	-110
	57	0	-0.461	0.159	-0.07561	-110
	57.05	-0.03825	-0.256	0.106	-0.07561	-110
	57.1	0	0.0512	0.106	0.07561	-110
	57.15	0.03825	0.205	0.159	0.378049	-110
	57.2	0.0765	0.307	0.159	0.604878	-110
	57.25	0.0765	0.307	0.053	0.678049	-110
	57.3	0	0.256	-0.106	0.526829	-110
	57.35	-0.15325	0.154	-0.106	0.302439	-110
	57.4	-0.22975	0.102	0	0.07561	-110
	57.45	-0.22975	0.102	0.053	-0.07561	-110
	57.5	-0.11475	0.154	0.106	-0.15122	-110
	57.55	-0.0765	0.154	0.159	-0.22683	-110
	57.6	-0.0765	0.0512	0.159	-0.37805	-110
	57.65	-0.11475	0	0.053	-0.45366	-110
	57.7	-0.15325	0.0512	-0.106	-0.30244	-110
	57.75	-0.15325	0.154	-0.159	-0.07561	-110
	57.8	-0.15325	0.307	0	0.15122	-110
	57.85	-0.0765	0.307	0.159	0.15122	-110
	57.9	0	0.205	0.212	0.15122	-110
	57.95	0.03825	0.0512	0.159	0.07561	-110
	58	0	0	0.106	-0.15122	-110
	58.05	-0.11475	0.0512	0.106	-0.30244	-110
	58.1	-0.11475	0.0512	0.106	-0.30244	-110
	58.15	-0.03825	0.102	0.106	-0.15122	-110
	58.2	0.0765	0.205	0.053	0	-110
	58.25	0.11475	0.307	0.053	0.07561	-110
	58.3	0.11475	0.307	0.053	0.15122	-110
	58.35	0.11475	0.205	0.053	0.15122	-110
	58.4	0.15325	0.0512	0	0.07561	-110
	58.45	0.11475	-0.0512	-0.106	-0.15122	-110
	58.5	0.0765	-0.0512	-0.159	-0.22683	-110
	58.55	0.03825	0	-0.212	-0.30244	-110
	58.6	0.03825	0	-0.265	-0.30244	-110
	58.65	0.03825	-0.0512	-0.159	-0.37805	-110
	58.7	0	-0.102	0.053	-0.37805	-110
	58.75	0	-0.0512	0.265	-0.37805	-110
	58.8	0	0	0.265	-0.22683	-110
	58.85	0	0	0.053	-0.15122	-110
	58.9	0	-0.0512	-0.159	-0.07561	-110
	58.95	0	0	-0.106	0	-110
	59	0.03825	0.154	0	0.226829	-110
	59.05	0.0765	0.307	0.106	0.453659	-110
	59.1	0.0765	0.41	0.053	0.526829	-110
	59.15	0.15325	0.359	-0.053	0.453659	-110
	59.2	0.1915	0.307	-0.265	0.302439	-110
	59.25	0.0765	0.307	-0.37	0.15122	-110
	59.3	-0.03825	0.205	-0.318	0.226829	-110
	59.35	-0.0765	0.102	-0.212	0.302439	-110
	59.4	-0.0765	0.0512	-0.159	0.378049	-110
	59.45	-0.0765	0	-0.053	0.226829	-110
	59.5	-0.11475	-0.102	0.106	0	-110
	59.55	-0.15325	-0.205	0.212	-0.15122	-110
	59.6	-0.11475	-0.205	0.265	-0.15122	-110
	59.65	0	-0.102	0.212	0	-110
	59.7	0.15325	0.0512	0.106	0.15122	-110
	59.75	0.15325	0.154	0.053	0.226829	-110
	59.8	0.11475	0.154	-0.053	0.226829	-110
	59.85	0.0765	0	-0.106	0.226829	-110
	59.9	0.11475	-0.205	-0.106	0.302439	-110
	59.95	0.15325	-0.307	-0.106	0.226829	-110
	60	0.11475	-0.256	-0.159	0	-110
	60.05	0.03825	-0.205	-0.212	-0.15122	-110
	60.1	0	-0.154	-0.212	-0.30244	-110
	60.15	0	-0.0512	-0.212	-0.22683	-110
	60.2	0	0.102	-0.159	-0.07561	-110
	60.25	0	0.205	-0.159	0.07561	-110
	60.3	0.03825	0.102	-0.106	0	-110
	60.35	0.0765	0	-0.053	-0.22683	-110
	60.4	0.11475	0	0	-0.45366	-110
	60.45	0.11475	0.102	0	-0.45366	-110
	60.5	0.03825	0.102	-0.106	-0.30244	-110
	60.55	-0.03825	0.102	-0.159	-0.07561	-110
	60.6	-0.03825	0.102	-0.106	0	-110
	60.65	0.03825	0.154	0.053	0	-110
	60.7	0.0765	0.154	0.159	0.07561	-110
	60.75	0.11475	0.154	0.265	0.15122	-110
	60.8	0.11475	0.102	0.37	0.07561	-110
	60.85	0.03825	0.0512	0.318	-0.07561	-110
	60.9	-0.03825	-0.0512	0.212	-0.22683	-110
	60.95	-0.03825	-0.154	0.053	-0.30244	-110
	61	0	-0.154	-0.053	-0.37805	-110
	61.05	0.03825	-0.205	-0.106	-0.30244	-110
	61.1	0.0765	-0.205	-0.106	-0.22683	-110
	61.15	0.0765	-0.154	-0.106	-0.22683	-110
	61.2	0.0765	0.0512	-0.053	-0.22683	-110
	61.25	0.0765	0.41	0	-0.15122	-110
	61.3	0.0765	0.563	0	-0.15122	-110
	61.35	-0.03825	0.359	0.053	-0.07561	-110
	61.4	-0.11475	0.102	0.053	0.15122	-110
	61.45	-0.15325	0.0512	0.053	0.526829	-110
	61.5	-0.11475	0.102	0	0.756098	-110
	61.55	-0.03825	0.154	-0.053	0.678049	-110
	61.6	0.0765	0.205	-0.053	0.526829	-110
	61.65	0.15325	0.154	-0.106	0.378049	-110
	61.7	0.1915	0.0512	-0.159	0.302439	-110
	61.75	0.22975	0.0512	-0.159	0.226829	-110
	61.8	0.2675	0.154	-0.053	0.15122	-110
	61.85	0.22975	0.154	0.159	-0.07561	-110
	61.9	0.11475	0.154	0.106	-0.22683	-110
	61.95	-0.03825	0.256	-0.159	-0.30244	-110
	62	-0.1915	0.41	-0.318	-0.22683	-110
	62.05	-0.1915	0.359	-0.265	-0.15122	-110
	62.1	-0.11475	0.205	-0.159	-0.15122	-110
	62.15	0	0.0512	-0.106	-0.15122	-110
	62.2	0.03825	-0.0512	-0.159	0	-110
	62.25	0.03825	-0.205	-0.106	0.226829	-110
	62.3	0.0765	-0.359	-0.053	0.302439	-110
	62.35	0.11475	-0.307	-0.053	0.15122	-110
	62.4	0.11475	-0.154	-0.106	0.07561	-110
	62.45	0.15325	0	-0.212	0.15122	-110
	62.5	0.15325	0.0512	-0.212	0.302439	-110
	62.55	0.1915	0	-0.265	0.226829	-110
	62.6	0.22975	-0.0512	-0.212	0	-110
	62.65	0.1915	-0.0512	-0.106	-0.30244	-110
	62.7	0	0	0	-0.45366	-110
	62.75	-0.15325	0.154	0.106	-0.45366	-110
	62.8	-0.11475	0.205	0.159	-0.22683	-110
	62.85	-0.03825	0.205	0.159	0	-110
	62.9	-0.03825	0.0512	0.212	0.15122	-110
	62.95	-0.0765	-0.0512	0.212	0.15122	-110
	63	-0.03825	-0.102	0.212	0.226829	-110
	63.05	0.03825	-0.102	0.318	0.226829	-110
	63.1	0.0765	-0.154	0.318	0.15122	-110
	63.15	0.1915	-0.154	0.212	0	-110
	63.2	0.22975	-0.0512	0.053	-0.15122	-110
	63.25	0.22975	0.0512	-0.053	-0.37805	-110
	63.3	0.1915	0.0512	0	-0.45366	-110
	63.35	0.15325	0	0.159	-0.37805	-110
	63.4	0.0765	0.102	0.212	-0.22683	-110
	63.45	0.03825	0.205	0.159	-0.30244	-110
	63.5	0.03825	0.307	0.053	-0.30244	-110
	63.55	0.03825	0.41	0.053	-0.15122	-110
	63.6	0.03825	0.512	0.053	-0.07561	-110
	63.65	0	0.461	0.053	-0.15122	-110
	63.7	0	0.307	0.053	-0.30244	-110
	63.75	0.03825	0.205	0.106	-0.45366	-110
	63.8	0.0765	0.154	0.106	-0.45366	-110
	63.85	0.03825	0.154	0.106	-0.22683	-110
	63.9	0	0.0512	0.106	-0.07561	-110
	63.95	0	0	0.212	0.07561	-110
	64	0.03825	0	0.212	0.07561	-110
	64.05	0.03825	0	0.159	0.07561	-110
	64.1	0.03825	-0.0512	0.106	0	-110
	64.15	0.03825	0	0	-0.07561	-110
	64.2	0.03825	0.0512	-0.106	-0.15122	-110
	64.25	0.03825	0.154	-0.159	-0.15122	-110
	64.3	0.11475	0.154	-0.106	-0.15122	-110
	64.35	0.15325	0.154	0	-0.15122	-110
	64.4	0.15325	0.102	0.053	-0.07561	-110
	64.45	0.15325	0.102	0.053	-0.07561	-110
	64.5	0.22975	0.102	-0.053	-0.15122	-110
	64.55	0.345	0.102	-0.053	-0.15122	-110
	64.6	0.345	0.205	0.053	-0.07561	-110
	64.65	0.15325	0.256	0.212	0.15122	-110
	64.7	0	0.256	0.265	0.226829	-110
	64.75	-0.0765	0.205	0.159	0.07561	-110
	64.8	-0.0765	0.102	0.053	-0.07561	-110
	64.85	-0.03825	0.0512	0	-0.22683	-110
	64.9	0	-0.0512	0	-0.30244	-110
	64.95	0.0765	-0.154	0.053	-0.22683	-110
	65	0.15325	-0.0512	0.159	-0.07561	-110
	65.05	0.1915	0.256	0.212	-0.15122	-110
	65.1	0.0765	0.512	0.212	-0.22683	-110
	65.15	-0.03825	0.512	0.106	-0.22683	-110
	65.2	-0.0765	0.307	-0.053	-0.15122	-110
	65.25	-0.03825	0.0512	-0.212	-0.07561	-110
	65.3	0.03825	-0.102	-0.37	-0.15122	-110
	65.35	0.0765	-0.154	-0.47667	-0.37805	-110
	65.4	0.15325	-0.0512	-0.47667	-0.45366	-110
	65.45	0.1915	0.0512	-0.37	-0.37805	-110
	65.5	0.11475	0.102	-0.212	-0.07561	-110
	65.55	0	0.102	-0.159	0.226829	-110
	65.6	0	0.205	-0.159	0.302439	-110
	65.65	0	0.256	-0.212	0.15122	-110
	65.7	0.03825	0.154	-0.106	-0.15122	-110
	65.75	0.03825	0.0512	0	-0.30244	-110
	65.8	0	0.0512	0.159	-0.22683	-110
	65.85	-0.03825	0.205	0.212	0	-110
	65.9	-0.03825	0.307	0.212	0.15122	-110
	65.95	0	0.307	0.212	0.15122	-110
	66	0.15325	0.205	0.318	0	-110
	66.05	0.2675	0.102	0.476667	-0.07561	-110
	66.1	0.3075	0.0512	0.476667	-0.07561	-110
	66.15	0.1915	-0.0512	0.318	0	-110
	66.2	-0.03825	-0.154	0.212	0.07561	-110
	66.25	-0.15325	-0.205	0	0.07561	-110
	66.3	-0.11475	-0.205	-0.265	0.07561	-110
	66.35	-0.03825	-0.154	-0.37	0.07561	-110
	66.4	0	-0.0512	-0.318	0.07561	-110
	66.45	0.03825	0.154	-0.212	0.07561	-110
	66.5	0.0765	0.307	-0.265	0	-110
	66.55	0.15325	0.359	-0.37	-0.22683	-110
	66.6	0.1915	0.359	-0.37	-0.37805	-110
	66.65	0.1915	0.41	-0.37	-0.30244	-110
	66.7	0.1915	0.307	-0.265	-0.30244	-110
	66.75	0.11475	0.154	-0.106	-0.30244	-110
	66.8	0.03825	0.0512	0.053	-0.30244	-110
	66.85	-0.03825	0.0512	0.159	-0.22683	-110
	66.9	-0.0765	0.205	0.318	-0.15122	-110
	66.95	-0.03825	0.307	0.318	-0.15122	-110
	67	0.03825	0.307	0.212	-0.07561	-110
	67.05	0.11475	0.205	0	0.15122	-110
	67.1	0.11475	0.0512	-0.265	0.378049	-110
	67.15	0.11475	0.0512	-0.318	0.453659	-110
	67.2	0.03825	0.102	-0.159	0.378049	-110
	67.25	-0.03825	0.102	0.106	0.226829	-110
	67.3	-0.03825	0.102	0.318	0.07561	-110
	67.35	0.03825	0	0.37	-0.07561	-110
	67.4	0.0765	-0.102	0.318	-0.07561	-110
	67.45	0.03825	-0.102	0.159	0.226829	-110
	67.5	0	-0.0512	0	0.526829	-110
	67.55	0	0.0512	-0.053	0.526829	-110
	67.6	-0.03825	0.102	-0.053	0.526829	-110
	67.65	-0.03825	0.0512	-0.053	0.526829	-110
	67.7	-0.03825	0.0512	-0.106	0.604878	-110
	67.75	-0.03825	0	-0.265	0.378049	-110
	67.8	-0.0765	0	-0.318	0.07561	-110
	67.85	-0.11475	-0.0512	-0.37	-0.22683	-110
	67.9	-0.11475	-0.154	-0.265	-0.30244	-110
	67.95	-0.11475	-0.256	-0.159	-0.22683	-110
	68	-0.15325	-0.256	-0.106	-0.07561	-110
	68.05	-0.0765	-0.102	0	0	-110
	68.1	0	0.102	0.159	-0.15122	-110
	68.15	0.11475	0.256	0.37	-0.30244	-110
	68.2	0.1915	0.205	0.476667	-0.37805	-110
	68.25	0.22975	0.0512	0.265	-0.15122	-110
	68.3	0.22975	-0.0512	-0.053	0.07561	-110
	68.35	0.11475	-0.102	-0.265	0.15122	-110
	68.4	0.03825	-0.0512	-0.37	0.07561	-110
	68.45	0	-0.0512	-0.212	0	-110
	68.5	0	-0.102	-0.053	0	-110
	68.55	-0.03825	-0.0512	0.053	0	-110
	68.6	-0.11475	-0.0512	0.106	0.07561	-110
	68.65	-0.15325	-0.102	0.106	0.07561	-110
	68.7	-0.15325	-0.154	0.106	0.07561	-110
	68.75	-0.15325	0	0.106	0.15122	-110
	68.8	-0.11475	0.154	0.053	0.15122	-110
	68.85	-0.0765	0.307	-0.053	0	-110
	68.9	-0.0765	0.41	-0.106	-0.15122	-110
	68.95	0	0.512	-0.053	0	-110
	69	0.03825	0.461	0	0.378049	-110
	69.05	0.0765	0.256	0	0.453659	-110
	69.1	0.11475	0.205	0.053	0.302439	-110
	69.15	0.15325	0.154	0.106	-0.07561	-110
	69.2	0.15325	0.102	0.106	-0.22683	-110
	69.25	0.15325	0	-0.053	-0.30244	-110
	69.3	0.03825	0	-0.212	-0.30244	-110
	69.35	0	0.0512	-0.212	-0.30244	-110
	69.4	-0.03825	0.154	-0.106	-0.15122	-110
	69.45	-0.03825	0.256	0.053	0	-110
	69.5	-0.0765	0.154	0.106	0.07561	-110
	69.55	-0.0765	0.0512	0.106	0.07561	-110
	69.6	0	0	0.106	0.15122	-110
	69.65	0.03825	0	0.106	0.226829	-110
	69.7	0.0765	-0.154	0.106	0.15122	-110
	69.75	0.0765	-0.256	0.053	0	-110
	69.8	0.03825	-0.154	-0.053	-0.07561	-110
	69.85	0.03825	0	-0.212	0.07561	-110
	69.9	0.03825	0.102	-0.265	0.302439	-110
	69.95	0	0	-0.159	0.378049	-110
	70	0	-0.102	-0.053	0.226829	-110
	70.05	-0.03825	-0.205	0	0.07561	-110
	70.1	-0.0765	-0.205	-0.106	0	-110
	70.15	-0.0765	-0.154	-0.106	0.07561	-110
	70.2	-0.03825	-0.154	0.053	0.15122	-110
	70.25	0.03825	-0.0512	0.265	0.15122	-110
	70.3	0.11475	0.0512	0.37	-0.07561	-110
	70.35	0.1915	0.102	0.265	-0.22683	-110
	70.4	0.15325	0.0512	0.159	-0.15122	-110
	70.45	0.0765	0.0512	0.106	-0.07561	-110
	70.5	-0.03825	0.102	0.159	0	-110
	70.55	-0.0765	0.154	0.106	0.07561	-110
	70.6	-0.0765	0.154	0.053	0.226829	-110
	70.65	0	0.154	0.053	0.378049	-110
	70.7	0.0765	0.205	0	0.453659	-110
	70.75	0.11475	0.205	-0.106	0.453659	-110
	70.8	0.03825	0.0512	-0.212	0.302439	-110
	70.85	-0.0765	0.0512	-0.159	0.07561	-110
	70.9	-0.11475	0.102	0	-0.15122	-110
	70.95	-0.11475	0.154	0.106	-0.22683	-110
	71	-0.0765	0.0512	0.159	-0.07561	-110
	71.05	0.0765	0.0512	0.212	0.15122	-110
	71.1	0.2675	0.0512	0.159	0.226829	-110
	71.15	0.345	0.102	0.212	0.15122	-110
	71.2	0.22975	0.102	0.159	0.15122	-110
	71.25	0.03825	0.102	0.053	0.07561	-110
	71.3	-0.03825	0.154	-0.106	0.07561	-110
	71.35	-0.03825	0.102	-0.212	0.07561	-110
	71.4	0.0765	0	-0.212	0.07561	-110
	71.45	0.15325	-0.0512	-0.053	0.07561	-110
	71.5	0.11475	-0.0512	0	0.07561	-110
	71.55	0	0	0	0	-110
	71.6	-0.03825	0.102	0.053	-0.07561	-110
	71.65	0	0.102	0.159	-0.07561	-110
	71.7	0	0.154	0.212	-0.15122	-110
	71.75	0	0.102	0.159	-0.22683	-110
	71.8	0	0.154	0.053	-0.30244	-110
	71.85	0	0.307	-0.053	-0.37805	-110
	71.9	0.0765	0.41	-0.106	-0.15122	-110
	71.95	0.11475	0.307	-0.053	0.15122	-110
	72	0.15325	0.102	-0.053	0.526829	-110
	72.05	0.22975	0.0512	-0.053	0.526829	-110
	72.1	0.3075	0.154	-0.053	0.302439	-110
	72.15	0.345	0.154	0	0	-110
	72.2	0.3075	0.102	0.053	-0.15122	-110
	72.25	0.15325	0.154	0.053	-0.07561	-110
	72.3	0.03825	0.307	0	0.07561	-110
	72.35	0	0.41	-0.053	0.453659	-110
	72.4	0.03825	0.461	-0.053	0.756098	-110
	72.45	0.0765	0.359	0	0.678049	-110
	72.5	0.0765	0.154	0.053	0.378049	-110
	72.55	0.0765	0	0.106	-0.07561	-110
	72.6	0.0765	-0.102	0.106	-0.22683	-110
	72.65	0.03825	-0.102	0.159	-0.15122	-110
	72.7	0	-0.102	0.212	0.07561	-110
	72.75	0.03825	-0.102	0.318	0.07561	-110
	72.8	0.0765	-0.102	0.159	0	-110
	72.85	0.11475	-0.0512	-0.106	-0.07561	-110
	72.9	0.0765	0	-0.37	-0.07561	-110
	72.95	-0.03825	0.154	-0.42333	0.07561	-110
	73	-0.0765	0.256	-0.318	0.226829	-110
	73.05	-0.03825	0.205	-0.159	0.15122	-110
	73.1	-0.03825	0	-0.053	-0.07561	-110
	73.15	-0.03825	-0.154	0	-0.22683	-110
	73.2	-0.0765	-0.154	0	-0.15122	-110
	73.25	-0.0765	0	0	0	-110
	73.3	0	0.154	-0.053	0.15122	-110
	73.35	0.11475	0.205	-0.053	0.226829	-110
	73.4	0.15325	0.154	0.053	0.302439	-110
	73.45	0.0765	0.102	0.159	0.15122	-110
	73.5	-0.03825	0	0.212	0.07561	-110
	73.55	-0.03825	-0.102	0.159	0.07561	-110
	73.6	0.03825	-0.0512	0.053	0	-110
	73.65	0.03825	0.0512	0	-0.07561	-110
	73.7	-0.0765	0.154	0.106	-0.07561	-110
	73.75	-0.15325	0.102	0.159	0	-110
	73.8	-0.0765	0.0512	0.212	0.15122	-110
	73.85	0.03825	0	0.159	0.07561	-110
	73.9	0.0765	-0.0512	0.159	0	-110
	73.95	0	-0.102	0.159	-0.15122	-110
	74	-0.03825	-0.154	0.106	-0.15122	-110
	74.05	0	-0.154	0	-0.07561	-110
	74.1	0.0765	-0.0512	0	0.15122	-110
	74.15	0.11475	0.0512	0.106	0.226829	-110
	74.2	0.0765	0.102	0.159	0.226829	-110
	74.25	0.0765	0.102	0	0.07561	-110
	74.3	0.0765	0.154	-0.106	0.15122	-110
	74.35	0.03825	0.205	-0.106	0.378049	-110
	74.4	0.03825	0.205	-0.053	0.526829	-110
	74.45	0.0765	0.256	0.053	0.604878	-110
	74.5	0.15325	0.307	0.159	0.526829	-110
	74.55	0.15325	0.256	0.106	0.226829	-110
	74.6	0.11475	0.154	-0.053	0.07561	-110
	74.65	0	0.0512	-0.159	0.07561	-110
	74.7	-0.22975	0	-0.212	0.15122	-110
	74.75	-0.345	0.0512	-0.159	0.07561	-110
	74.8	-0.3825	0.154	-0.106	0.07561	-110
	74.85	-0.3075	0.205	0	0.15122	-110
	74.9	-0.1915	0.205	0.053	0.226829	-110
	74.95	-0.11475	0.205	0.106	0.378049	-110
	75	0	0.359	0.159	0.302439	-110
	75.05	0.0765	0.461	0.212	0.07561	-110
	75.1	0.11475	0.461	0.212	-0.22683	-110
	75.15	0.1915	0.307	0.106	-0.37805	-110
	75.2	0.22975	0.102	-0.053	-0.22683	-110
	75.25	0.2675	-0.154	-0.159	0.07561	-110
	75.3	0.345	-0.307	-0.159	0.226829	-110
	75.35	0.345	-0.307	-0.053	0.15122	-110
	75.4	0.3075	-0.205	0	0	-110
	75.45	0.1915	-0.102	-0.053	0	-110
	75.5	0.03825	-0.0512	-0.106	-0.15122	-110
	75.55	-0.03825	-0.0512	-0.106	-0.37805	-110
	75.6	-0.03825	-0.0512	-0.053	-0.45366	-110
	75.65	0	-0.0512	-0.106	-0.30244	-110
	75.7	0.11475	0.0512	-0.159	-0.07561	-110
	75.75	0.1915	0.102	-0.106	0	-110
	75.8	0.22975	0.102	0	0	-110
	75.85	0.1915	0	0	-0.07561	-110
	75.9	0.11475	-0.0512	-0.053	-0.07561	-110
	75.95	0.03825	0	-0.053	0	-110
	76	0	0.102	-0.106	0.07561	-110
	76.05	0.0765	0.154	-0.159	0.15122	-110
	76.1	0.11475	0.154	-0.159	0.15122	-110
	76.15	0.11475	0.102	-0.212	0	-110
	76.2	0.03825	0	-0.318	0	-110
	76.25	0	-0.102	-0.318	0.07561	-110
	76.3	0	-0.154	-0.212	0.15122	-110
	76.35	0.0765	-0.0512	-0.106	0.15122	-110
	76.4	0.11475	0.205	0	0.15122	-110
	76.45	0.0765	0.359	0.159	0.15122	-110
	76.5	-0.0765	0.41	0.318	0	-110
	76.55	-0.1915	0.205	0.423333	-0.15122	-110
	76.6	-0.22975	-0.0512	0.265	-0.22683	-110
	76.65	-0.1915	-0.154	0.106	-0.22683	-110
	76.7	-0.15325	-0.205	0	-0.15122	-110
	76.75	-0.03825	-0.154	0	-0.15122	-110
	76.8	0.15325	-0.102	0.053	-0.22683	-110
	76.85	0.2675	0	0.053	-0.30244	-110
	76.9	0.3075	0.205	0.106	-0.22683	-110
	76.95	0.3075	0.307	0.106	-0.15122	-110
	77	0.22975	0.307	0.106	-0.07561	-110
	77.05	0.15325	0.307	0	0	-110
	77.1	0.03825	0.359	-0.159	0	-110
	77.15	-0.03825	0.41	-0.265	0	-110
	77.2	0	0.41	-0.265	-0.07561	-110
	77.25	0.11475	0.41	-0.106	-0.15122	-110
	77.3	0.1915	0.359	0	-0.15122	-110
	77.35	0.15325	0.205	0	-0.22683	-110
	77.4	0.15325	0.0512	-0.106	-0.30244	-110
	77.45	0.15325	0	-0.106	-0.22683	-110
	77.5	0.11475	0	-0.053	-0.07561	-110
	77.55	0.03825	0.0512	0.159	0	-110
	77.6	0	0	0.318	0	-110
	77.65	0	0	0.37	-0.15122	-110
	77.7	-0.03825	0.0512	0.265	-0.15122	-110
	77.75	-0.0765	0.256	0	0	-110
	77.8	-0.0765	0.41	-0.106	0.15122	-110
	77.85	0	0.359	-0.053	0.15122	-110
	77.9	0.15325	0.102	0.053	0.15122	-110
	77.95	0.22975	-0.0512	0.159	0.07561	-110
	78	0.22975	-0.102	0.265	0	-110
	78.05	0.11475	-0.0512	0.318	0	-110
	78.1	0	0.0512	0.265	0	-110
	78.15	-0.03825	0.205	0.106	0.07561	-110
	78.2	-0.03825	0.154	0.053	-0.07561	-110
	78.25	0	-0.0512	0	-0.30244	-110
	78.3	0.0765	-0.102	0.053	-0.30244	-110
	78.35	0.03825	0.0512	0	-0.07561	-110
	78.4	-0.03825	0.307	-0.106	0.226829	-110
	78.45	-0.03825	0.461	-0.265	0.302439	-110
	78.5	0.03825	0.41	-0.212	0.226829	-110
	78.55	0.11475	0.154	0.053	0.07561	-110
	78.6	0.15325	-0.102	0.265	0	-110
	78.65	0.0765	-0.205	0.265	0	-110
	78.7	0.03825	-0.205	0.159	0.07561	-110
	78.75	0.0765	-0.154	0.159	0.07561	-110
	78.8	0.15325	-0.154	0.212	-0.15122	-110
	78.85	0.1915	-0.154	0.159	-0.30244	-110
	78.9	0.0765	-0.154	0.053	-0.30244	-110
	78.95	-0.0765	-0.0512	0.053	-0.22683	-110
	79	-0.11475	0.154	0.053	-0.15122	-110
	79.05	-0.03825	0.359	0.106	-0.15122	-110
	79.1	0.11475	0.461	0.053	-0.15122	-110
	79.15	0.22975	0.359	-0.053	0.07561	-110
	79.2	0.1915	0.205	-0.106	0.302439	-110
	79.25	0.0765	0.154	-0.053	0.453659	-110
	79.3	0.03825	0.154	0.053	0.453659	-110
	79.35	0.03825	0.205	0.053	0.302439	-110
	79.4	0.0765	0.307	-0.053	0.07561	-110
	79.45	0	0.256	-0.106	0	-110
	79.5	-0.03825	0.154	0	0	-110
	79.55	0	0	0.106	0	-110
	79.6	0.03825	-0.102	0.106	-0.07561	-110
	79.65	0.03825	-0.0512	0	-0.22683	-110
	79.7	0.03825	0.102	-0.106	-0.22683	-110
	79.75	0.0765	0.256	-0.106	-0.07561	-110
	79.8	0.15325	0.307	0	0.07561	-110
	79.85	0.22975	0.307	0.106	0.07561	-110
	79.9	0.22975	0.256	0.053	0	-110
	79.95	0.11475	0.205	0	0	-110
	80	0	0.154	-0.053	0.07561	-110
	80.05	-0.03825	0.102	-0.106	0.07561	-110
	80.1	0.03825	0.0512	-0.159	-0.07561	-110
	80.15	0.11475	0	-0.265	-0.22683	-110
	80.2	0.11475	0	-0.265	-0.45366	-110
	80.25	0.03825	0.0512	-0.265	-0.37805	-110
	80.3	0	0.102	-0.159	-0.22683	-110
	80.35	0	0.154	-0.053	-0.22683	-110
	80.4	0.03825	0.205	-0.053	-0.37805	-110
	80.45	0.0765	0.154	-0.106	-0.30244	-110
	80.5	0.03825	0.205	-0.159	0.07561	-110
	80.55	0.03825	0.256	-0.159	0.378049	-110
	80.6	0.0765	0.359	0.053	0.453659	-110
	80.65	0.0765	0.359	0.265	0.453659	-110
	80.7	0.03825	0.205	0.265	0.302439	-110
	80.75	0.03825	-0.0512	0.212	0.226829	-110
	80.8	0.0765	-0.205	0.106	0.07561	-110
	80.85	0.0765	-0.154	0.053	0	-110
	80.9	0.03825	-0.0512	0	-0.07561	-110
	80.95	0.03825	-0.0512	-0.053	-0.15122	-110
	81	0.03825	0	-0.053	-0.22683	-110
	81.05	-0.03825	0.0512	-0.053	-0.15122	-110
	81.1	-0.11475	0.102	-0.106	0.07561	-110
	81.15	-0.15325	0.102	-0.106	0.15122	-110
	81.2	-0.11475	0.0512	-0.106	0.15122	-110
	81.25	-0.0765	0	-0.159	0.07561	-110
	81.3	-0.03825	0	-0.159	0	-110
	81.35	-0.11475	0	-0.053	-0.07561	-110
	81.4	-0.15325	0.0512	0.053	-0.15122	-110
	81.45	-0.11475	0.102	0.106	-0.30244	-110
	81.5	-0.03825	0.205	0.053	-0.45366	-110
	81.55	0.03825	0.205	0.053	-0.52683	-110
	81.6	0.11475	0.154	0.053	-0.52683	-110
	81.65	0.15325	0.102	0	-0.37805	-110
	81.7	0.15325	0.0512	-0.053	-0.22683	-110
	81.75	0.15325	0.102	-0.053	0	-110
	81.8	0.11475	0.154	0.053	0.07561	-110
	81.85	0.11475	0.102	0.212	-0.07561	-110
	81.9	0.15325	0.0512	0.212	-0.07561	-110
	81.95	0.15325	0.0512	0.106	0.07561	-110
	82	0.11475	0	0.106	0.378049	-110
	82.05	0.0765	-0.0512	0.053	0.453659	-110
	82.1	0.0765	0	0	0.453659	-110
	82.15	0.03825	0.154	-0.053	0.302439	-110
	82.2	0.03825	0.205	0	0.15122	-110
	82.25	0.03825	0.154	0	0.07561	-110
	82.3	0.0765	0	0.053	0.07561	-110
	82.35	0.11475	-0.0512	0	0.07561	-110
	82.4	0.15325	-0.102	0	0	-110
	82.45	0.0765	-0.154	0	-0.15122	-110
	82.5	-0.03825	-0.205	0	-0.15122	-110
	82.55	-0.03825	-0.154	-0.106	-0.07561	-110
	82.6	-0.03825	-0.0512	-0.212	0	-110
	82.65	0	-0.102	-0.318	0	-110
	82.7	0.0765	-0.205	-0.318	0.07561	-110
	82.75	0.11475	-0.205	-0.318	0.226829	-110
	82.8	0.15325	0	-0.212	0.453659	-110
	82.85	0.1915	0.256	-0.159	0.378049	-110
	82.9	0.15325	0.359	-0.053	0.226829	-110
	82.95	0.0765	0.256	0	0.226829	-110
	83	0.03825	0.154	-0.053	0.226829	-110
	83.05	0.0765	0.102	-0.159	0.302439	-110
	83.1	0.0765	0.205	-0.212	0.226829	-110
	83.15	0.03825	0.359	-0.159	0.15122	-110
	83.2	-0.0765	0.41	-0.212	-0.07561	-110
	83.25	-0.11475	0.359	-0.318	-0.37805	-110
	83.3	-0.0765	0.205	-0.37	-0.52683	-110
	83.35	0	0	-0.318	-0.45366	-110
	83.4	0	-0.102	-0.265	-0.22683	-110
	83.45	0	-0.205	-0.318	-0.07561	-110
	83.5	0	-0.154	-0.37	-0.07561	-110
	83.55	-0.03825	-0.0512	-0.37	-0.22683	-110
	83.6	-0.0765	0.0512	-0.212	-0.37805	-110
	83.65	-0.11475	0.154	-0.159	-0.37805	-110
	83.7	-0.11475	0.205	-0.212	-0.30244	-110
	83.75	-0.11475	0.256	-0.318	-0.22683	-110
	83.8	-0.11475	0.307	-0.37	-0.22683	-110
	83.85	-0.03825	0.256	-0.265	-0.30244	-110
	83.9	0.0765	0.154	-0.159	-0.37805	-110
	83.95	0.11475	0.0512	-0.159	-0.45366	-110
	84	0.0765	0.102	-0.318	-0.45366	-110
	84.05	0.0765	0.205	-0.42333	-0.30244	-110
	84.1	0.0765	0.205	-0.47667	-0.15122	-110
	84.15	0.11475	0.154	-0.47667	0.07561	-110
	84.2	0.11475	0.0512	-0.58333	0.226829	-110
	84.25	0.0765	0	-0.58333	0.302439	-110
	84.3	0.03825	-0.0512	-0.47667	0.453659	-110
	84.35	0.03825	-0.102	-0.265	0.526829	-110
	84.4	0.03825	-0.0512	-0.159	0.453659	-110
	84.45	0.03825	0.154	-0.159	0.226829	-110
	84.5	0	0.41	-0.318	-0.22683	-110
	84.55	0	0.512	-0.47667	-0.67805	-110
	84.6	0	0.461	-0.63667	-0.7561	-110
	84.65	0.03825	0.307	-0.69	-0.45366	-110
	84.7	0.0765	0.256	-0.69	-0.07561	-110
	84.75	0.15325	0.307	-0.69	0.226829	-110
	84.8	0.15325	0.256	-0.69	0.302439	-110
	84.85	-0.03825	0.102	-0.69	0.15122	-110
	84.9	-0.22975	0.102	-0.58333	0	-110
	84.95	-0.2675	0.154	-0.53	-0.07561	-110
	85	-0.1915	0.205	-0.47667	-0.07561	-110
	85.05	0	0.102	-0.42333	0	-110
	85.1	0.11475	0.102	-0.42333	0.15122	-110
	85.15	0.0765	0.154	-0.42333	0	-110
	85.2	0	0.256	-0.37	-0.22683	-110
	85.25	0	0.256	-0.318	-0.22683	-110
	85.3	0.03825	0.205	-0.265	-0.07561	-110
	85.35	0.0765	0.0512	-0.265	0.07561	-110
	85.4	0.0765	-0.0512	-0.212	0.07561	-110
	85.45	0.15325	-0.102	-0.212	0.15122	-110
	85.5	0.1915	-0.0512	-0.212	0.226829	-110
	85.55	0.15325	0	-0.265	0.226829	-110
	85.6	0.11475	0.154	-0.265	0	-110
	85.65	0.0765	0.359	-0.318	-0.22683	-110
	85.7	0	0.41	-0.37	-0.37805	-110
	85.75	-0.03825	0.205	-0.42333	-0.52683	-110
	85.8	-0.11475	0.0512	-0.58333	-0.67805	-110
	85.85	-0.1915	-0.0512	-0.79667	-0.7561	-110
	85.9	-0.22975	0	-0.85	-0.52683	-110
	85.95	-0.22975	0.154	-0.74333	-0.30244	-110
	86	-0.11475	0.256	-0.47667	-0.15122	-110
	86.05	-0.03825	0.256	-0.265	-0.15122	-110
	86.1	0.0765	0.154	-0.265	-0.22683	-110
	86.15	0.15325	0.102	-0.265	-0.07561	-110
	86.2	0.1915	0.0512	-0.318	0.15122	-110
	86.25	0.1915	0.0512	-0.265	0.226829	-110
	86.3	0.15325	0.102	-0.212	0.302439	-110
	86.35	0.0765	0.102	-0.265	0.226829	-110
	86.4	-0.03825	0.0512	-0.37	0.07561	-110
	86.45	-0.11475	-0.0512	-0.47667	-0.07561	-110
	86.5	-0.0765	-0.102	-0.63667	0.07561	-110
	86.55	0.03825	-0.154	-0.63667	0.15122	-110
	86.6	0.03825	-0.256	-0.53	0.07561	-110
	86.65	-0.03825	-0.359	-0.47667	-0.07561	-110
	86.7	-0.0765	-0.307	-0.53	-0.15122	-110
	86.75	0	-0.256	-0.63667	-0.22683	-110
	86.8	0.11475	-0.154	-0.63667	-0.22683	-110
	86.85	0.11475	-0.0512	-0.63667	-0.07561	-110
	86.9	0.11475	0.205	-0.58333	0	-110
	86.95	0.11475	0.359	-0.47667	0	-110
	87	0.11475	0.359	-0.47667	-0.07561	-110
	87.05	0.03825	0.205	-0.58333	-0.15122	-110
	87.1	-0.15325	0.0512	-0.69	-0.22683	-110
	87.15	-0.2675	0.102	-0.63667	-0.15122	-110
	87.2	-0.2675	0.205	-0.58333	0	-110
	87.25	-0.15325	0.154	-0.63667	0.07561	-110
	87.3	-0.0765	-0.102	-0.63667	-0.07561	-110
	87.35	-0.03825	-0.256	-0.58333	-0.22683	-110
	87.4	0	-0.205	-0.53	-0.15122	-110
	87.45	0.0765	-0.0512	-0.47667	-0.07561	-110
	87.5	0.15325	0.0512	-0.37	-0.07561	-110
	87.55	0.1915	0	-0.265	-0.07561	-110
	87.6	0.15325	-0.102	-0.265	0.07561	-110
	87.65	0.0765	-0.256	-0.37	0.302439	-110
	87.7	0	-0.307	-0.47667	0.302439	-110
	87.75	-0.03825	-0.154	-0.47667	0.226829	-110
	87.8	-0.11475	0	-0.37	0.07561	-110
	87.85	-0.11475	0.0512	-0.265	-0.07561	-110
	87.9	-0.03825	0	-0.212	-0.07561	-110
	87.95	0.03825	-0.0512	-0.212	-0.07561	-110
	88	0.0765	-0.0512	-0.318	-0.22683	-110
	88.05	0.03825	0	-0.42333	-0.37805	-110
	88.1	-0.03825	0.0512	-0.37	-0.37805	-110
	88.15	-0.15325	0.102	-0.37	-0.15122	-110
	88.2	-0.2675	0.154	-0.42333	0.07561	-110
	88.25	-0.2675	0.102	-0.47667	0.15122	-110
	88.3	-0.22975	0	-0.47667	0.07561	-110
	88.35	-0.11475	0.102	-0.47667	-0.15122	-110
	88.4	0.03825	0.359	-0.53	-0.30244	-110
	88.45	0.11475	0.512	-0.58333	-0.30244	-110
	88.5	0.03825	0.359	-0.63667	-0.30244	-110
	88.55	-0.03825	0.154	-0.58333	-0.15122	-110
	88.6	-0.0765	-0.0512	-0.37	0.07561	-110
	88.65	0	-0.154	-0.212	0.15122	-110
	88.7	0.0765	-0.154	-0.053	0.07561	-110
	88.75	0.1915	-0.0512	0	0.15122	-110
	88.8	0.22975	0.102	-0.053	0.302439	-110
	88.85	0.15325	0.154	-0.212	0.378049	-110
	88.9	0	0.205	-0.318	0.15122	-110
	88.95	-0.11475	0.307	-0.42333	-0.07561	-110
	89	-0.0765	0.359	-0.47667	-0.07561	-110
	89.05	0	0.307	-0.53	-0.15122	-110
	89.1	0.11475	0.154	-0.53	-0.37805	-110
	89.15	0.15325	-0.0512	-0.42333	-0.45366	-110
	89.2	0.22975	-0.102	-0.37	-0.22683	-110
	89.25	0.22975	-0.0512	-0.265	0	-110
	89.3	0.22975	0	-0.106	0.226829	-110
	89.35	0.1915	-0.0512	0.106	0.302439	-110
	89.4	0.11475	-0.0512	0.318	0.453659	-110
	89.45	0.03825	0	0.423333	0.604878	-110
	89.5	0	0.102	0.423333	0.604878	-110
	89.55	-0.03825	0.154	0.37	0.526829	-110
	89.6	0	0.205	0.159	0.302439	-110
	89.65	0	0.205	0	0.15122	-110
	89.7	0	0.154	-0.159	0.15122	-110
	89.75	0	0.102	-0.212	0.226829	-110
	89.8	-0.03825	0.0512	-0.265	0.302439	-110
	89.85	0	-0.102	-0.265	0.226829	-110
	89.9	0.03825	-0.102	-0.318	0	-110
	89.95	0.0765	0	-0.37	-0.15122	-110
	90	0.0765	0.102	-0.318	-0.15122	-110
	90.05	0.0765	0.102	-0.159	0	-110
	90.1	0.0765	0.102	-0.106	0	-110
	90.15	0.11475	0.154	-0.212	-0.15122	-110
	90.2	0.22975	0.256	-0.318	-0.30244	-110
	90.25	0.2675	0.154	-0.318	-0.15122	-110
	90.3	0.1915	-0.102	-0.318	0	-110
	90.35	0.03825	-0.307	-0.318	0	-110
	90.4	-0.0765	-0.41	-0.265	-0.07561	-110
	90.45	-0.0765	-0.256	-0.212	-0.22683	-110
	90.5	-0.03825	-0.102	-0.212	-0.30244	-110
	90.55	0.03825	0	-0.212	-0.22683	-110
	90.6	0.11475	0.0512	-0.106	-0.15122	-110
	90.65	0.0765	0.205	-0.106	-0.07561	-110
	90.7	0.03825	0.359	-0.265	0.07561	-110
	90.75	0.03825	0.41	-0.37	0.15122	-110
	90.8	0.0765	0.359	-0.37	0.07561	-110
	90.85	0.1915	0.256	-0.318	-0.15122	-110
	90.9	0.3075	0.102	-0.212	-0.30244	-110
	90.95	0.3075	0	-0.106	-0.37805	-110
	91	0.1915	0.102	-0.053	-0.37805	-110
	91.05	0.11475	0.154	-0.053	-0.30244	-110
	91.1	0.0765	0	-0.053	-0.22683	-110
	91.15	0.0765	-0.307	0	-0.22683	-110
	91.2	0.03825	-0.359	0.053	-0.22683	-110
	91.25	0	-0.205	-0.053	-0.22683	-110
	91.3	0.03825	0	-0.212	-0.15122	-110
	91.35	0.1915	0.102	-0.318	0	-110
	91.4	0.2675	0.102	-0.42333	0	-110
	91.45	0.22975	0.102	-0.42333	-0.15122	-110
	91.5	0.11475	0.0512	-0.37	-0.37805	-110
	91.55	0	0.102	-0.265	-0.37805	-110
	91.6	-0.03825	0.205	-0.106	-0.22683	-110
	91.65	-0.03825	0.307	0	-0.07561	-110
	91.7	0	0.359	0.053	0	-110
	91.75	0.03825	0.102	0.053	-0.15122	-110
	91.8	0.11475	-0.256	0.053	-0.37805	-110
	91.85	0.11475	-0.41	0.053	-0.37805	-110
	91.9	0.03825	-0.307	0.053	-0.15122	-110
	91.95	-0.0765	-0.102	-0.053	0.07561	-110
	92	-0.11475	0.102	-0.212	0.302439	-110
	92.05	-0.03825	0.256	-0.37	0.453659	-110
	92.1	0.11475	0.256	-0.58333	0.302439	-110
	92.15	0.2675	0.0512	-0.69	0.07561	-110
	92.2	0.3075	-0.102	-0.69	0	-110
	92.25	0.2675	-0.0512	-0.53	0.226829	-110
	92.3	0.1915	0.0512	-0.42333	0.302439	-110
	92.35	0.11475	0.0512	-0.42333	0.15122	-110
	92.4	0.03825	0.0512	-0.37	0	-110
	92.45	0.03825	0	-0.318	0	-110
	92.5	0.0765	0	-0.265	0.07561	-110
	92.55	0.15325	-0.0512	-0.318	0.15122	-110
	92.6	0.15325	-0.102	-0.37	0.07561	-110
	92.65	0.15325	-0.205	-0.37	0	-110
	92.7	0.11475	-0.205	-0.318	-0.22683	-110
	92.75	0	-0.0512	-0.318	-0.37805	-110
	92.8	-0.0765	0.0512	-0.42333	-0.52683	-110
	92.85	-0.15325	-0.0512	-0.53	-0.37805	-110
	92.9	-0.15325	-0.205	-0.58333	-0.07561	-110
	92.95	-0.15325	-0.205	-0.58333	0.15122	-110
	93	-0.15325	-0.256	-0.47667	0.15122	-110
	93.05	-0.15325	-0.307	-0.37	-0.07561	-110
	93.1	-0.15325	-0.307	-0.265	-0.22683	-110
	93.15	-0.0765	-0.256	-0.106	-0.30244	-110
	93.2	0	-0.256	0	-0.22683	-110
	93.25	0	-0.205	-0.053	-0.37805	-110
	93.3	-0.03825	-0.0512	-0.265	-0.45366	-110
	93.35	-0.03825	0.0512	-0.37	-0.45366	-110
	93.4	0.0765	0.102	-0.42333	-0.45366	-110
	93.45	0.22975	0.102	-0.47667	-0.45366	-110
	93.5	0.1915	0.102	-0.53	-0.45366	-110
	93.55	0.03825	0.102	-0.63667	-0.37805	-110
	93.6	-0.11475	0.154	-0.58333	-0.22683	-110
	93.65	-0.1915	0.154	-0.53	-0.07561	-110
	93.7	-0.11475	0.0512	-0.47667	-0.07561	-110
	93.75	-0.03825	-0.102	-0.42333	-0.15122	-110
	93.8	0.03825	-0.154	-0.42333	-0.07561	-110
	93.85	0.0765	-0.0512	-0.37	0	-110
	93.9	0.03825	0	-0.37	0.07561	-110
	93.95	-0.03825	0	-0.265	0	-110
	94	-0.03825	0	-0.106	-0.07561	-110
	94.05	-0.03825	0.0512	0	-0.07561	-110
	94.1	0.03825	0.0512	-0.053	-0.07561	-110
	94.15	0.11475	0	-0.212	-0.22683	-110
	94.2	0.11475	-0.0512	-0.318	-0.15122	-110
	94.25	0.03825	0	-0.37	0	-110
	94.3	-0.03825	0.102	-0.37	0.226829	-110
	94.35	-0.0765	0.205	-0.42333	0.07561	-110
	94.4	0	0.154	-0.47667	-0.30244	-110
	94.45	0.03825	0.154	-0.42333	-0.45366	-110
	94.5	0.11475	0.102	-0.265	-0.45366	-110
	94.55	0.1915	0.102	0.053	-0.45366	-110
	94.6	0.1915	0.102	0.265	-0.37805	-110
	94.65	0.1915	0.0512	0.37	-0.30244	-110
	94.7	0.15325	0.154	0.265	-0.07561	-110
	94.75	0.0765	0.307	0.106	0.226829	-110
	94.8	0	0.256	0	0.378049	-110
	94.85	-0.0765	0	-0.106	0.302439	-110
	94.9	-0.0765	-0.256	-0.212	0.07561	-110
	94.95	-0.03825	-0.41	-0.318	-0.22683	-110
	95	0	-0.359	-0.42333	-0.37805	-110
	95.05	-0.0765	-0.205	-0.37	-0.37805	-110
	95.1	-0.15325	0	-0.212	-0.37805	-110
	95.15	-0.0765	0.102	-0.106	-0.37805	-110
	95.2	0.0765	0.0512	-0.106	-0.22683	-110
	95.25	0.1915	-0.0512	-0.265	-0.15122	-110
	95.3	0.15325	0	-0.47667	-0.07561	-110
	95.35	0.11475	0.0512	-0.47667	-0.07561	-110
	95.4	0.0765	0.154	-0.318	-0.07561	-110
	95.45	0.03825	0.256	-0.265	-0.15122	-110
	95.5	0.0765	0.359	-0.265	-0.15122	-110
	95.55	0.0765	0.307	-0.318	-0.15122	-110
	95.6	0.03825	0.154	-0.318	-0.22683	-110
	95.65	-0.03825	0	-0.37	-0.30244	-110
	95.7	-0.11475	-0.0512	-0.42333	-0.37805	-110
	95.75	-0.15325	-0.102	-0.42333	-0.37805	-110
	95.8	-0.22975	-0.102	-0.37	-0.30244	-110
	95.85	-0.3075	-0.0512	-0.318	-0.07561	-110
	95.9	-0.3075	0.0512	-0.318	0.07561	-110
	95.95	-0.1915	0.0512	-0.42333	0.226829	-110
	96	-0.0765	0	-0.53	0.378049	-110
	96.05	0.03825	0	-0.47667	0.378049	-110
	96.1	0.11475	0	-0.318	0.302439	-110
	96.15	0.15325	0.102	-0.265	0.226829	-110
	96.2	0.11475	0.102	-0.42333	0.302439	-110
	96.25	0.03825	-0.0512	-0.47667	0.378049	-110
	96.3	0.03825	-0.154	-0.42333	0.302439	-110
	96.35	0.11475	-0.102	-0.37	0.15122	-110
	96.4	0.15325	-0.0512	-0.318	0.07561	-110
	96.45	0.11475	-0.102	-0.37	0	-110
	96.5	-0.03825	-0.154	-0.37	-0.07561	-110
	96.55	-0.11475	-0.0512	-0.42333	-0.15122	-110
	96.6	-0.11475	0.205	-0.53	-0.22683	-110
	96.65	-0.0765	0.307	-0.58333	-0.07561	-110
	96.7	-0.0765	0.205	-0.58333	0.15122	-110
	96.75	-0.03825	0.102	-0.63667	0.15122	-110
	96.8	0	0.102	-0.63667	0.15122	-110
	96.85	0	0.102	-0.69	0.15122	-110
	96.9	-0.03825	0.102	-0.63667	0.302439	-110
	96.95	-0.03825	0.0512	-0.53	0.453659	-110
	97	0	0.0512	-0.37	0.453659	-110
	97.05	0.03825	0	-0.212	0.226829	-110
	97.1	0.03825	0	-0.212	-0.07561	-110
	97.15	0.03825	-0.102	-0.318	-0.22683	-110
	97.2	0.03825	-0.154	-0.42333	-0.15122	-110
	97.25	0.03825	-0.154	-0.47667	0.07561	-110
	97.3	0.03825	-0.154	-0.42333	0.302439	-110
	97.35	0.0765	-0.102	-0.265	0.302439	-110
	97.4	0.11475	-0.0512	-0.159	0.226829	-110
	97.45	0.0765	0	-0.159	0.15122	-110
	97.5	0	0.102	-0.265	0	-110
	97.55	0	0.154	-0.37	-0.30244	-110
	97.6	0.03825	0.154	-0.37	-0.45366	-110
	97.65	0.11475	0.154	-0.37	-0.45366	-110
	97.7	0.15325	0.0512	-0.318	-0.30244	-110
	97.75	0.0765	-0.0512	-0.265	-0.15122	-110
	97.8	0	-0.102	-0.053	0.226829	-110
	97.85	-0.0765	-0.102	0.106	0.526829	-110
	97.9	-0.11475	0	0.106	0.604878	-110
	97.95	-0.0765	0.102	-0.106	0.526829	-110
	98	0	0.154	-0.212	0.453659	-110
	98.05	0.03825	0.205	-0.106	0.378049	-110
	98.1	0.03825	0.205	0	0.302439	-110
	98.15	0	0.0512	0.053	0.15122	-110
	98.2	-0.03825	-0.102	0	0.07561	-110
	98.25	-0.11475	-0.154	0.053	-0.07561	-110
	98.3	-0.15325	0	0.053	-0.22683	-110
	98.35	-0.11475	0.154	0.053	-0.37805	-110
	98.4	-0.0765	0.205	0.053	-0.30244	-110
	98.45	-0.0765	0.205	0.053	-0.22683	-110
	98.5	-0.03825	0.307	0	-0.37805	-110
	98.55	0	0.41	-0.053	-0.45366	-110
	98.6	0	0.359	-0.053	-0.37805	-110
	98.65	0	0.205	-0.106	-0.22683	-110
	98.7	0.03825	0.0512	-0.159	0	-110
	98.75	0.0765	0	-0.106	0.226829	-110
	98.8	0.15325	0	-0.053	0.226829	-110
	98.85	0.1915	0	-0.053	0	-110
	98.9	0.15325	0.102	-0.053	-0.15122	-110
	98.95	0.15325	0.154	-0.053	-0.22683	-110
	99	0.11475	0.0512	0.053	-0.30244	-110
	99.05	0.15325	-0.0512	0.159	-0.37805	-110
	99.1	0.15325	0	0.159	-0.45366	-110
	99.15	0.11475	0.154	0.106	-0.37805	-110
	99.2	0.15325	0.102	0	-0.22683	-110
	99.25	0.1915	-0.0512	-0.053	0	-110
	99.3	0.1915	-0.154	0	0	-110
	99.35	0.15325	-0.0512	0.053	0	-110
	99.4	0.11475	0.102	0.106	-0.07561	-110
	99.45	0.03825	0.307	0.053	-0.07561	-110
	99.5	0	0.41	0.053	-0.15122	-110
	99.55	0.03825	0.41	0.053	-0.15122	-110
	99.6	0.0765	0.307	0.106	-0.07561	-110
	99.65	0.0765	0.205	0.159	0	-110
	99.7	0	0.0512	0.212	0.07561	-110
	99.75	-0.0765	0	0.265	0.15122	-110
	99.8	-0.11475	0	0.212	0.15122	-110
	99.85	-0.03825	0.0512	0.106	0	-110
	99.9	0.0765	0.0512	0.053	-0.22683	-110
[truncated: 8,201 more rows]

## Sheet: Figure 2F
Diff 1	corrected AAV-ctrl	corrected AAV-PKP2	delC AAV-ctrl	delC AAV-PKP		Diff 2	corrected AAV-ctrl	corrected AAV-PKP	delC AAV-ctrl	delC AAV-PKP
	14.6	11.6899	11.0174	13.2621			3.46388	37.0097	9.56819	9.5706
	11.06	7.38707	16.218	39.2617			12.0266	18.8344	10.064	12.2391
	27.9641	12.5125	15.9204	12.5059			37.051	11.8872	9.66787	8.61606
	23.2403	16.95	11.3596	10.1239			15.4251	7.67702	14.4506	3.88
	10.0527	9.96323	18.4704	60.9			40.8699	11.8041	14.7834	14.8877
	12.5018	22.4982	16.0498	22.3715			13.906	13.9486	15.1722	12.326
	7.22371	12.1111	6.18756	13.8016			17.2417	17.9223	10.5085	11.5597
	11.0409	7.24381	8.02376	9.23596			22.0184	18.7188	6.06351	7.16534
	11.7294	5.73081	15.6685	14.0907			20.6977	21.9664	1.5222	38.03
	6.20424	5.81	17.7034	10.6071			24.3989	20.1453	21.1769	12.6849
	19.4395	17.7554	13.4397	10.3476			8.86661	5.53661	21.5431	9.71537
	29.5826	19.6997	4.75126	17.8796			13.6699	12.3912	7.31626	12.9098
	15.3638	32.4217	17.9829	19.2013			11.733	11.1073	12.5424	24.5099
	10.3413	30.3018	12.5718	20.0337			6.81934	3.60894	16.0803	9.26383
	12.2861	6.1908	8.78902	10.0164			36.5418	22.8567	1.77343
	18.355	28.6333	13.1887	13.9087			16.6543	15.5134	3.77965
	11.7294	6.77431	7.83248	14.225			9.33274	14.1428	2.93096
	9.07727	9.2118	8.33524	18.7981			15.5633	6.31984	2.75656
	20.4011	36.81	15.066	20.4485			17.4156	15.7689	10.7198
	18.8588	8.77174	12.7229	17.4712			16.2882	11.147	5.34641
	18.8291	6.99667	12.6652	15.4216			33.8192	39.7597
	22.75	17.0151		11.2134			26.3549	29.919
	22.3776	26.4949		7.24202			7.64574	5.94552
	18.4956	13.3543					8.66557	25.3733
	15.1518	12.3375					9.46254	16.4371
	37.5652	32.1105					15.8	6.99184
	14.6314						24.8524	5.28066
	12.5079						30.6873	10.5255
	18.4707						44.7777	8.94005
	35.559						12.3048	20.25
	23.4143						20.4667	12.7622
	17.0572						9.08278	8.29277
	20.4201						16.7528	7.92929
	25.8384						8.24006	34.2707
	15.0436						6.13761	22.5004
	42.7294						15.2468	9.94637
	23.3362						21.3895	21.2558
	17.1814						4.13853	9.7501
	10.8245						27.7455	5.30401
							16.02	6.54432
							14.4894	26.3472
							7.4248	8.16549
							21.5357	5.15038
							14.195	19.8569
							6.50148
							27.9538
							11.0618
							9.60804
