# Supplementary material for: Therapeutic efficacy of AAV-mediated restoration of PKP2 in arrhythmogenic cardiomyopathy
Source: Nat Cardiovasc Res. 2023 Dec 7;2(12):1262–76. doi: 10.1038/s44161-023-00378-9 (PMC11041734; doi:10.1038/s44161-023-00378-9)
Supplement: Supplementary file 6 — Statistical source data. [file 44161_2023_378_MOESM6_ESM.xlsx]

## Sheet: Figure 3D
Sample	PKP2_diff 1	Loading control (VIN)	Ratio	Average control	Normalized data	Average		Sample	PKP2_2_diff2	Loading control (VIN)	Ratio	Average control	Normalized data	Average		Sample	PKP2_diff3	Loading control (VIN)	Ratio	Average control	Normalized data	Average		PKP2	corrected	delC
corr 1	8254	8543	0.966171	1.07099	0.902129	1		corr 1	10032	7245	1.38468	1.25503	1.1033	1		corr 1	8032	9567	0.839553	0.941903	0.891337	1		diff1	1	0.572523
corr 2	8743	8673	1.00807		0.941252			corr 2	9876	8765	1.12675		0.897791			corr 2	9617	9876	0.973775		1.03384			diff2	1	0.526314
corr 3	9321	8129	1.14664		1.07063			corr 3	10456	7889	1.32539		1.05606			corr 3	8155	9165	0.889798		0.944682			diff3	1	0.552076
corr 4	8467	8219	1.03017		0.96189			corr 4	9110	7123	1.27896		1.01906			corr 4	8766	9387	0.933845		0.991445
corr 5	9012	8231	1.09489		1.02231			corr 5	10876	8432	1.28985		1.02774			corr 5	9401	9054	1.03833		1.10237
corr 6	9689	8211	1.18		1.10179			corr 6	9345	8310	1.12455		0.896034			corr 6	9892	10134	0.97612		1.03633
delC 1	6123	10987	0.557295		0.520355	0.572523		delC 1	4423	7698	0.574565		0.45781	0.526314		delC 1	4578	9423	0.485833		0.515799	0.552076
delC 2	6234	10875	0.573241		0.535244			delC 2	5311	7856	0.676044		0.538668			delC 2	5321	10245	0.519375		0.551411
delC 3	6590	11212	0.587763		0.548804			delC 3	4889	7098	0.688786		0.54882			delC 3	4890	9178	0.532796		0.565659
delC 4	7176	10956	0.654984		0.611568			delC 4	5567	8234	0.676099		0.538712			delC 4	5634	9934	0.567143		0.602125
delC 5	8388	12747	0.658037		0.61442			delC 5	4122	8678	0.474994		0.378473			delC 5	4987	9512	0.524285		0.556623
delC 6	7765	11989	0.647677		0.604746			delC 6	6934	7945	0.87275		0.695402			delC 6	5156	10510	0.49058		0.52084

## Sheet: Figure 3E
Sample	JUP_diff 1	Loading control (VIN)	Ratio	Average control	Normalized data	Average		Sample	JUP_diff2	Loading control (VIN)	Ratio	Average control	Normalized data	Average		Sample	JUP_diff3	Loading control (VIN)	Ratio	Average control	Normalized data	Average		JUP	corrected	delC
corr 1	7946.65	8543	0.930194	1.09519	0.849346	1		corr 1	7254	7245	1.00124	0.927542	1.07946	1		corr 1	7956	9567	0.831609	0.936244	0.888239	1		diff1	1	0.573209
corr 2	8991.5	8673	1.03672		0.946616			corr 2	8123	8765	0.926754		0.99915			corr 2	10345	9876	1.04749		1.11882			diff2	1	0.621368
corr 3	9652.5	8129	1.18742		1.08421			corr 3	6889	7889	0.873241		0.941457			corr 3	8311	9165	0.906819		0.968572			diff3	1	0.675241
corr 4	9965.1	8219	1.21245		1.10707			corr 4	7632	7123	1.07146		1.15516			corr 4	8987	9387	0.957388		1.02258
corr 5	8775.8	8231	1.06619		0.97352			corr 5	6210	8432	0.73648		0.794012			corr 5	9823	9054	1.08493		1.15882
corr 6	9345.47	8211	1.13816		1.03924			corr 6	7945	8310	0.956077		1.03076			corr 6	7998	10134	0.789224		0.842969
delC 1	6453.2	10987	0.587349		0.536299	0.573209		delC 1	4376	7698	0.568459		0.612866	0.621368		delC 1	6132	9423	0.650748		0.695063	0.675241
delC 2	6734.5	10875	0.619264		0.565441			delC 2	4589	7856	0.58414		0.629771			delC 2	6011	10245	0.586725		0.62668
delC 3	7102.4	11212	0.633464		0.578406			delC 3	4765	7098	0.671316		0.723758			delC 3	6289	9178	0.685226		0.731888
delC 4	8462.4	10956	0.772399		0.705265			delC 4	4123	8234	0.500729		0.539845			delC 4	6367	9934	0.64093		0.684576
delC 5	8573.5	12747	0.67259		0.614131			delC 5	4498	8678	0.518322		0.558813			delC 5	6054	9512	0.636459		0.679801
delC 6	5773.5	11989	0.481566		0.439711			delC 6	4887	7945	0.615104		0.663155			delC 6	6233	10510	0.593054		0.63344

## Sheet: Figure 3F
Sample	DSP_diff1	Loading control (VIN)	Ratio	Average control	Normalized data	Average		Sample	DSP_diff2	Loading control (VIN)	Ratio	Average control	Normalized data	Average		Sample	DSP	Loading control (VIN)	Ratio	Average control	Normalized data	Average		DSP	corrected	delC
corr 1	9775.43	8432	1.14426	1.15664	0.989298	1		corr 1	8376	7549	1.15611	0.945587	1.22263	1		corr 1	10040	9567	0.972301	0.947657	1.026	1		diff1	1	0.581931
corr 2	9657.32	8567	1.11349		0.962696			corr 2	6890	9032	0.786081		0.831315			corr 2	7854	9876	0.893479		0.94283			diff2	1	0.719657
corr 3	8957.22	7923	1.10188		0.95266			corr 3	7189	7934	0.911269		0.963707			corr 3	8021	9165	0.878014		0.92651			diff3	1	0.661499
corr 4	8911.4	8421	1.08424		0.937408			corr 4	8267	6834	1.16061		1.22739			corr 4	9976	9387	1.06626		1.12516
corr 5	10745.3	8342	1.30547		1.12867			corr 5	6765	8254	0.802301		0.848468			corr 5	8956	9054	1.01226		1.06817
corr 6	9775.11	8311	1.19049		1.02927			corr 6	7123	8185	0.85716		0.906484			corr 6	8699	10134	0.863627		0.911329
delC 1	8682.3	10987	0.790234		0.683215	0.581931		delC 1	5632	8354	0.731619		0.773719	0.719657		delC 1	5945	9423	0.653295		0.689379	0.661499
delC 2	6847.1	11023	0.629618		0.544351			delC 2	4210	7543	0.535896		0.566734			delC 2	6364	10245	0.580283		0.612334
delC 3	6711.3	11021	0.598582		0.517518			delC 3	4976	6946	0.701043		0.741383			delC 3	7213	9178	0.687623		0.725603
delC 4	7123.4	10824	0.650183		0.56213			delC 4	6321	8231	0.767671		0.811845			delC 4	5876	9934	0.60298		0.636285
delC 5	10834.5	11935	0.849965		0.734857			delC 5	6712	8593	0.77345		0.817957			delC 5	5944	9512	0.637826		0.673056
delC 6	6233.4	11946	0.519927		0.449514			delC 6	4555	8021	0.573317		0.606307			delC 6	6043	10510	0.599239		0.632337

## Sheet: Figure 3G
Sample	DSC_diff1	Loading control (VIN)	Ratio	Average control	Normalized data	Average		Sample	DSC_diff2	Loading control (VIN)	Ratio	Average control	Normalized data	Average		Sample	DSC_diff3	Loading control (VIN)	Ratio	Average control	Normalized data	Average		DSC2	corrected	delC
corr 1	8265.7	10123	0.816527	0.746011	1.09452	1		corr 1	7289	12567	0.580011	0.637651	0.909606	1		corr 1	10322	13576	0.760312	0.744776	1.02086	1		diff1	1	0.722437
corr 2	6758	9876	0.684285		0.917259			corr 2	8167	11890	0.68688		1.0772			corr 2	10945	14234	0.768934		1.03244			diff2	1	0.715217
corr 3	7889	10345	0.762591		1.02222			corr 3	7490	12134	0.617274		0.968043			corr 3	10098	15421	0.654821		0.879219			diff3	1	0.750826
corr 4	6421	9267	0.692889		0.928792			corr 4	7834	12789	0.612558		0.960647			corr 4	10677	13245	0.806116		1.08236
corr 5	7134	10589	0.673718		0.903094			corr 5	7123	11245	0.633437		0.993391			corr 5	9987	14789	0.675299		0.906714
corr 6	7980	9432	0.846056		1.13411			corr 6	8589	12345	0.695747		1.09111			corr 6	11234	13987	0.803174		1.07841
delC 1	5432	9789	0.554909		0.743834	0.722437		delC 1	5178	11987	0.431968		0.677436	0.715217		delC 1	8301	13123	0.632554		0.84932	0.750826
delC 2	4921	9111	0.540116		0.724006			delC 2	5890	12876	0.45744		0.717383			delC 2	7105	15543	0.457119		0.613767
delC 3	6189	10900	0.567798		0.761112			delC 3	5612	11321	0.495716		0.777409			delC 3	6889	13654	0.504541		0.67744
delC 4	4576	9521	0.480622		0.644256			delC 4	5023	12456	0.403259		0.632414			delC 4	7987	15009	0.532147		0.714507
delC 5	5310	10876	0.488231		0.654456			delC 5	5987	11123	0.538254		0.84412			delC 5	10876	13321	0.816455		1.09624
delC 6	6023	10005	0.601999		0.806957			delC 6	5321	12987	0.409717		0.642542			delC 6	6543	15867	0.412365		0.553677

## Sheet: Figure 3H
Sample	DSG_diff1	Loading control (VIN)	Ratio	Average control	Normalized data	Average		Sample	DSG_diff2	Loading control (VIN)	Ratio	Average control	Normalized data	Average		Sample	DSG_diff3	Loading control (VIN)	Ratio	Average control	Normalized data	Average		DSG2	corrected	delC
corr 1	10023	10123	0.990122	0.993115	0.996985	1		corr 1	14234	12567	1.13265	1.15304	0.982313	1		corr 1	10456	13576	0.770183	0.739726	1.04117	1		diff1	1	0.609161
corr 2	9321	9876	0.943803		0.950346			corr 2	13987	11890	1.17637		1.02023			corr 2	9678	14234	0.679921		0.919152			diff2	1	0.607953
corr 3	10456	10345	1.01073		1.01774			corr 3	13654	12134	1.12527		0.975912			corr 3	11321	15421	0.734129		0.992433			diff3	1	0.703111
corr 4	9110	9267	0.983058		0.989873			corr 4	14789	12789	1.15638		1.0029			corr 4	9923	13245	0.749188		1.01279
corr 5	10578	10589	0.998961		1.00589			corr 5	13321	11245	1.18462		1.02738			corr 5	11109	14789	0.751166		1.01547
corr 6	9734	9432	1.03202		1.03917			corr 6	14110	12345	1.14297		0.991267			corr 6	10543	13987	0.753771		1.01899
delC 1	6423	9789	0.656145		0.660693	0.609161		delC 1	9321	11987	0.777592		0.674383	0.607953		delC 1	8201	13123	0.624933		0.844817	0.703111
delC 2	6311	9111	0.692679		0.697481			delC 2	9210	12876	0.715284		0.620345			delC 2	6090	15543	0.391816		0.529677
delC 3	5889	10900	0.540275		0.544021			delC 3	6889	11321	0.608515		0.527747			delC 3	7742	13654	0.567013		0.766518
delC 4	5567	9521	0.584707		0.588761			delC 4	7123	12456	0.571853		0.495951			delC 4	8023	15009	0.534546		0.722626
delC 5	6122	10876	0.562891		0.566793			delC 5	8978	11123	0.807156		0.700023			delC 5	6934	13321	0.520531		0.703681
delC 6	5934	10005	0.593103		0.597215			delC 6	9423	12987	0.725572		0.629267			delC 6	7645	15867	0.481818		0.651346

## Sheet: Figure 3J
Corrected					DelC							Corrected	DelC	Corrected	DelC	Corrected	DelC	Corrected	DelC	Corrected	DelC
day 14	day 21	day 28	day 35	day 42	day 14	day 21	day 28	day 35	day 42			day 14		day 21		day 28		day 35		day 42
1.4	5.6	5.6	11.2	8.6	0.5	4	5.9	5.1	4.6		diff 1	1.325	1.85	5.05	4.03333	6.35417	5.42381	7.57917	5.02105	7.96471	4.90526
0.6	4.8	5.7	6.4	7.3	1.6	4.9	6.8	6.3	4.8		diff 2	1.04167	1.31379	2.83617	3.93864	7.75652	4.69524	7.55135	6.46	9.34286	6.36087
0.5	4.7	4.7	5.5	14.5	1.1	5	5.7	5	4.1		diff 3	1.77778	0.833333	2.88387	3.3561	7.575	5.1	8.60714	5.37143	9.05455	4.1
0.9	4.4	4.2	5.1	7.6	0.2	3.8	4.8	4.9	7
0.7	4	4.2	4.5	9.5	2.7	4.6	4.8	7.7	0.2
0.4	5.9	3.9	5.8	9.8	2.3	3.6	5.2	6.9	6.9
1.3	5.8	10.9	10.4	8.4	3	5.2	8.1	6.8	8.4
1.3	5.5	6.8	7.1	5.6	2.8	6.3	8.8	6.3	7.7
2.9	3.3	4.4	5.5	6.8	1.9	6	7.6	3.8	3.6
1.7	6	7.9	11.2	4.7	1.1	6.3	8.1	5.1	4.2
2.8	5.3	6.6	7.1	4.9	1.6	3.7	6.4	4.5	4.2
2.1	7.8	12.2	14.8	17.5	2.4	3.5	7.2	3.2	3.9
2.3	5.2	6.9	8.7	3.8	2	3.7	6.8	6.6	6.6
0.7	4.8	7.9	6.9	9.2	2.7	3.4	4.9	2.8	2.7
0.9	3.7	4.5	6	5.9	1.8	3.1	4	2.6	2.9
0.7	5.2	6.8	8.6	5	0.7	1.7	2.2	5.6	6.4
0.3	3.4	4.7	5.4	6.3	0.6	2.2	2.5	5	5.7
0.5	3.1	4.9	6.3	6.9	0.5	3.6	3.6	5.5	8
2.2	7	7.3	11.8	6	0.5	3.6	3.8	1.7	1.3
0.3	3.4	3.7	5.1	8	0.5	4.8	4.2	7.5	7.6
0.9	6.9	9.3	7.9	8	0.2	1.7	2.5	5.7	4.3
2.4	5.2	8.1	8.5	8.4	0.4	1.9	6.6	5.6	2.1
0.4	5.4	5.8	6.4	8.5	1.2	1.6	3.1	5.2	9.1
2.3	4.8	5.5	5.7	6	2.9	2.8	3.3	5.9	3.6
0.6	6.8	8.8	9	11.6	1.7	2.5	4.9	5.5	7.1
0.5	4.3	7.8	9.1	12.7	1.8	2	3	6.2	9.1
1.5	6.3	8.3	8.7	9.7	1.3	2.6	3.6	7.4	7.8
0.6	4.6	9.5	6.7	9.9	1.7	1.2	3.3	8.1	8.1
2.3	5.8	9.3	6.6	9.8	1	2.6	3.7	5.6	6.7
0.3	5.3	7.4	5.8	5.2	1.5	1.1	5.2	9.2	8.2
1.3	6.5	9.2	9.4	10.6	1.8	1.7	3.6	6.5	9
2.2	4.6	5.9	6.2	10.9	1.1	1	4.9	5.7	4.4
3.2	6.6	10	10.4	11.1	1.4	1.4	3.1	4.6	7
2.4	5.1	7.5	8.7	9.4	1.1	1.3	2.2	6.5	5.6
2.2	4.1	7.1	7.1	8.4	1.7	1.7	4.9	5.5	3.2
1.3	5.2	8.5	7.2	13	1.9	1.8	2.6	4.7	10.9
0.8	2.5	8.2	8.8	10	1.6	2.1	3.6	3.4	6.3
	2.1	4.2	5.8	12.1	1.5	1.3	5.5	7	4.2
	0.9	8.1	7.7	8	0.8	1.3	4.7	9.3	4.1
	2.9	11.1	6.9	6.9	2.8	1.8	3.9	5.4	4.5
	2.7	9	7.4	4.5	1.3	1.4	3.4	6.6	3.7
	2.8	8.1	6.3	7.6	1.8	1.8	5.4	8.8	9.7
	2.4	7.2	5.7	6.6	1	4.2	7.9	7.2	7.9
	3	9.3	11.2	9.2	0.9	6.6	4.9	8.4	5.5
	1.3	6.1	8.1	10.8	0.4	8.9	5.4	8.2	4
	1.6	6	2.2	10.6	2	5	3.4	7.5	7.7
	3.2	7.1	8.6	12.6	0.6	4.9	2.6	6.3	4.6
	2.6	6.8	10.7	11.8	0.6	3.5	2.7	7.4	8.2
	1.4	7.8	6.5	11	0.7	6.2	3.5	6.5	4.5
	2	8.6	8.9		0.3	6.7	4.4	12	7.2
	2.1	6.5	4.5		0.7	6.9	2.3	8.5	9
	1.9	7.7	11		0.5	9.1	3.7	5.5	6.6
	2.1	6	6.1		0.4	4.1	3.1	6.8	2.4
	1.7	6.4	8.7		0.6	6.1	5.4	10	4.7
	2.2	8.9	8.7		0.5	0.2	5.9	7.2	2.1
	1.8	7.9	6.8		0.3	5.7	9.1	9.5	1.9
	2	5.3	6.5		0.2	6.5	7.2	8.2	3.1
	2.9	7.4	8		0.8	7	6.8	7.7	2.8
	1.8	8.6	6.8		0.4	5.2	6.7	5.9	3.3
	1.6	7.7	6.8		0.9	6.1	4.9	3.7	3.4
	1.6	8.4	5.8		2.4	4	9.2	3.4	2.1
	1.5	9.3	4.9		1.1	9.7	6	3.4	2.5
	1.5	7.6	4.2		1	7.6	7.6	2.9	2.9
	1.2	5.2	8		1	6.2	7.5	3.4	3.2
	1.7	9.8	6.9		0.7	6	4	3	3.2
	1.5	7	7.6		1.1	5.1	6	5.3	3.6
	1.9	6.2	6.9		1.6	6.1	7.6	3.9	2.8
	1.6	9.1	7.5		0.8	6.5	5.4	2.9	3
	1	6	9		0.9	5.6	7.7	4.4	4.1
	1.1	8.9	10.4		1.6	6.5	5.2	3.2	2.4
	2	5.5	11.5		0.7	4.2	7.9	3	2.1
	2.4	6.1	10.3		1	7.9	6.3	3.7	2.2
	1.3	5.6	11		0.9	6.7	4.1	3.8
	1.1	8.9	12.3		0.2	4.7	4.1	4
	2.3	6.4	10		0.2	5.6	4	3.6
	1.8	7.1			1.5	5.2	2.9	3.2
	0.7	7.8				4	4	3.3
	2.2	7.7				6.6	3.7	2.7
	1.5	7.2				4.8	4.3	4
	1.3	9.4				3.7	3.3
	2.9	8.8				5.5	3
	1.1	9.3				4.3	4.2
	1.9	10.4				3.3	3.6
	1	8.3				3.5	3.5
	1	8.4				4.6	3.6
	0.4	9.3				5	4.8
	1.5	7.6				1.3	3.4
	0.9	5.2				1.1	3.1
	1.4	9.8				1.4	2.8
	1.1	7				0.9	3
	1.5	6.2				2	3.1
	4.5	9.1				1.5	4
	5.5	6				1.8	5.4
	4.5	8.9				1.3	5.9
	5.6	5.5				0.6	9.1
	5.2	6.1				2	7.2
	4.7	5.6				1.6	6.8
	6.1	8.9				1	6.7
	5.1					0.9	4.9
	6					2.1	9.2
	6.9					1.7	6
	6					1.3	7.6
						1.3
						1.3
						1.5
						1.6

## Sheet: Figure 3K
Corrected					DelC							Corrected	DelC	Corrected	DelC	Corrected	DelC	Corrected	DelC	Corrected	DelC
day 14	day 21	day 28	day 35	day 42	day 14	day 21	day 28	day 35	day 42			day 14		day 21		day 28		day 35		day 42
116.76	245.01	220.35	226.81	216.12	207.3	237.25	197.89	195.68	200.4		diff 1	196.953	207.849	225.756	215.898	210.27	191.713	208.328	184.891	205.081	186.702
220.25	241.25	216.28	222.02	221.53	228.56	211.39	190.96	191.32	182.51		diff 2	162.053	163.352	236.428	219.329	229.277	212.146	211.745	182.554	214.707	181.545
178.4	227.01	202.54	210.07	203.32	193.73	218.95	197.79	180.52	188.9		diff 3	236.991	184.622	236.983	208.553	243.742	197.17	235.339	185.967	225.098	160.221
227.16	248.83	212.84	230.28	210.4	209.98	209.97	193.02	186.32	208.56
216.97	234.3	212.65	209.88	203.34	196.5	214.01	187.41	203.31	216.22
158.52	240.84	213.47	203.61	210.7	175.48	224.73	199.14	176.64	195.68
209.97	239.34	206.39	209.43	205.9	184.42	230.46	203.62	186.45	203.56
244.87	229.91	202.69	206.46	194.62	193.23	217.04	193.11	187.56	182.85
209.73	224.38	207.03	212.03	187.62	221.84	222.38	194.88	174.49	171.59
190.93	238.65	219.63	217.95	186.41	218.42	221.18	194.8	191.24	175.41
226.23	234.43	217.16	204.53	210.83	208.39	204.89	196.85	179.81	174.92
199.45	232.19	207.11	219.07	202.17	212.78	201.84	186.99	181.48	177.07
209.76	235.99	223.9	212.37	198.23	229.88	203.66	197.61	200.77	176.18
195.06	216.9	217.62	201.02	208.02	229.37	200.14	193.57	165.08	178.17
195.11	218.4	192.46	203.06	212.56	235.85	216.33	204.23	174.83	180.53
152.07	210.61	197.24	190.59	201.98	138.75	203.47	172.78	194.02	210.6
122.43	205.06	208.2	187.11	212.62	138.27	218.82	185.03	195.57	178.47
169.81	222.27	217.2	208.46	221.3	158.75	209.12	181.05	173.58	186.45
154.7	228.84	206.3	209.19	211.43	175.06	227.39	195.35	174.26	159.27
135.79	206.1	203.66	197.14	221.3	189.78	219.93	182.54	176.05	183.35
169.37	201.36	196.28	206.07	200.9	123.67	220.91	177.35	189.74	199.11
137.54	207.57	213.57	203.45	212.57	85.59	223.72	209.5	158.91	193.11
159.94	211.15	223.04	207.53	227.87	163.98	213.12	171.83	187.54	197.59
148.57	217.76	208.87	201.75	237.2	161.6	215.41	214.31	188.25	188.95
236.23	249.95	235.09	189.32	230.04	176.59	215.05	210.74	176.12	178.74
142.38	237.39	212.18	210.58	207.3	162.7	211.48	217.46	161.37	197.08
183.66	199.3	206.23	166.87	196.92	159.71	219.56	217.5	172.08	168.47
184.22	228.32	231.93	205.31	202.97	203.27	252.91	204.1	177.94	180.09
231.78	247.12	224.54	220.44	215.11	150.69	225.77	182.34	191.13	168.7
307.56	249.74	229.07	218.09	210.29	149.96	199.12	202.92	195.08	151.35
321.84	245.48	204.27	200.34	206.68	158.62	202.71	205.86	185.21	168.55
214.85	218.82	214.34	208.09	213.41	190.67	220.03	221.27	177.03	194.87
241.05	251.79	220.13	225.95	214.25	157.59	229.08	214.84	175.68	184.49
221.82	226.87	231.96	200.45	221.99	148.54	228.13	200.28	191.58	182.95
143.66	259.28	225.71	217.15	225.55	166.44	213.81	212.32	187.63	190.8
228.19	234.55	217.34	210.44	210.23	139.36	223.28	190.48	192.58	171.21
222.17	208.96	217.78	220.6	208.89	135.62	224.91	214.78	192.02	182.22
	238.85	221.59	189.71	212.64	155.17	239.8	213.34	189.78	164.35
	189.27	216.37	214.03	256.11	171.03	246.55	209.94	168.57	180.26
	229.05	226.3	216.25	243.98	196.97	227.37	224.79	172.61	172.92
	248.25	218.49	212.92	222.02	191.12	231.7	221.18	195.07	175.64
	222.33	218.74	206.82	231.84	166.89	223.09	205.07	181.48	200.74
	228.03	224.42	219.03	223.64	184.96	225.41	229.3	191	173.11
	233.75	207.44	213.6	209.08	190.03	208.52	213.54	189.4	162.22
	235.56	220.7	222.9	225.71	191.36	206	212.76	218.5	173.93
	238.5	226.83	203.14	215.17	185.47	194.29	219.96	219.87	198.1
	243.1	217.06	212.5	221.11	185.92	210.59	208.06	199.44	193.81
	261.66	224.51	215.37	212.24	193.8	245.18	222.39	220.82	198.46
	232.28	244.64	224.45	215.18	208.85	224.13	213.85	213.02	180.49
	260.25	235.61	219.26		199.68	214.81	204.28	203.8	203.63
	253.82	243.63	218.26		185.07	204.47	216.58	204.96	202.25
	260.69	243.27	201.62		190.77	218.16	212.81	214.85	200.26
	239.88	243.75	211.32		216	226.16	214.99	210.15	149.13
	252.05	238.49	214.59		198.71	224.09	217.25	200.04	150.02
	238.19	230.32	219.44		190.14	155.63	216.31	214.16	141.96
	254.18	237.39	218.2		181.32	217.37	216.45	214.57	146.35
	240.01	231.35	228.92		188.38	201.99	207.39	214.5	141.12
	241.31	239.77	211.47		166.31	216.39	212.62	213.32	159.11
	242.44	236.89	213.86		218.85	196.2	212.8	207.88	148.34
	254.88	247.02	220.29		158.71	215.44	222.57	165.7	142.03
	228.86	236.71	212.98		181.76	239.48	214.82	160.03	142.24
	245.59	245.66	238.55		170.25	228.68	227.67	166.5	151.69
	252.96	235.23	239.34		181.06	231.25	228.88	177.68	148.16
	218.68	234.32	256.11		139.7	234.8	223.62	161.94	150.55
	190.46	234.11	243.98		188.38	224.82	205.71	164.53	150.31
	248.53	247.85	258.95		167.81	241.53	208.59	168.62	145.49
	244.29	225.62	232.88		214.19	235.6	215.5	173.59	135.65
	218.54	237.7	217.86		184.73	231.96	224.33	176.7	132.38
	177.14	240.94	227.97		209.96	234.68	214.64	165.44	135.42
	245.42	243.43	227.49		147.69	251.05	223.24	173.31	171.22
	245.73	255.98	232.19		167.47	240.29	205.16	171.56	134.63
	271.85	261.81	222.48		138.08	229.75	204.88	159.34	144.56
	214.46	264.7	227.83		204.26	224.87	213.34	170.88
	204.86	245.73	232.29		197.48	233.53	225.22	170.88
	262.08	254.08	236.83		150.58	234.49	231.75	167.64
	246.7	227.25			199.76	223	229.01	150.67
	159.91	264.78				232.22	245.5	155.01
	259.72	218.3				249.53	224.54	163.9
	202.27	239.83				249.49	227.46	175.03
	241.8	260.91				228.25	230.96
	249.31	263.82				244.35	223.52
	248.19	256.78				246.45	220.77
	265.86	257.99				237.17	182.58
	231.05	259.74				261.77	170.32
	217.93	233.6				259.8	184.28
	186.27	228.16				249.96	182.29
	253.61	234.72				176.27	174.56
	205.53	228.07				155.02	173.71
	232.5	217.19				179.13	176.15
	212.47	229				184.9	169.5
	230.88	212.85				194.23	165.94
	246.69	222.44				169.49	178.66
	275.19	221.64				196.34	181.7
	241.05	219.01				166.95	181.05
	265.1	262.4				126.94	180.76
	250.02	243.6				182.31	173.65
	228.48	284.5				196.21	176.11
	257.56	255.9				117.27	151.38
	246.54					143.55	169.43
	239.52					195.05	180.44
	254.85					186.24	161.52
	244.23					162.97	177.86
						192.14
						183.38
						205.61
						196.93

## Sheet: Figure 3L
Corrected					DelC							Corrected	DelC	Corrected	DelC	Corrected	DelC	Corrected	DelC	Corrected	DelC
day 14	day 21	day 28	day 35	day 42	day 14	day 21	day 28	day 35	day 42			day 14		day 21		day 28		day 35		day 42
235.82	228.65	192.36	208.07	281.6	215.76	215.36	163.43	158.6	157.73		diff 1	227.118	196.066	208.397	193.696	183.099	168.535	216.12	167.503	213.164	171.271
256.15	237.67	210.55	254.34	193.85	191.2	202.8	167.3	154.54	158.44		diff 2	269.667	174.502	201.093	183.731	193.023	182.213	202.264	172.877	246.082	182.642
279.1	226.13	198.3	263.43	199.94	211.69	206	174.29	161.85	165.93		diff 3	297.378	195.424	214.86	184.782	252.157	190.896	260.616	179.886	233.812	165.73
196.02	257.93	210.05	207	176.48	282.65	197.58	171.77	164.27	149.56
260.39	223.27	199.35	255.12	173.19	190.08	213.54	169.22	157.53	267.36
386.99	229.18	192.13	218.64	173.9	180.08	207.52	167.37	168.8	146.33
238.97	246.24	176.25	277.91	160.52	175.97	215.34	165.08	153.94	152.56
236.23	216.13	193.41	185.95	167.55	172.21	194.89	188.18	172.04	164.28
173.31	218.96	192.8	213.65	152.47	170.17	212.96	170.05	167.4	176.79
181.78	252.34	224.99	221.56	170.26	211	179.79	166.61	149.41	167.65
196.31	235.59	202.84	280.55	266.12	180.37	175.33	166.68	164.67	163.72
189.86	226.69	213.38	200.46	251.52	211.13	175.05	158.66	159.61	169.78
179.8	202.56	167.2	169.22	267.65	167.78	163.13	159.37	170.39	163.78
196.76	182.56	160.89	160.3	274.58	184.83	173.4	154.04	181.33	168.28
210.23	169.4	165.83	194.76	191.61	177.48	185.69	164.52	195.37	168.9
216.17	177.38	163.34	187.45	260.02	183.23	179.56	176.24	167.1	179.26
323.48	167.17	160.39	168.25	262.53	212.21	180.12	169.79	165.59	174.78
253.04	184.68	168.38	167.69	499.79	242.07	192.59	161.57	173.7	169.82
430.13	188.54	153.09	185.93	237.83	208.86	200.92	176.92	196.42	189.2
271.94	209.05	167.88	270.57	232.59	180.49	193.19	175.92	160.15	173.41
194.28	176.49	174.46	273.46	229.35	437.58	202.85	172.23	166.01	184.76
137.74	180.36	165.78	232.1	213.87	67.04	231.47	185.66	156	183.75
325.08	177.31	169.4	162.68	232.5	168.44	185.61	145.65	163.32	171.7
307.49	187.24	171.33	227.8	236.05	156.14	162.34	170.42	159.37	160.8
169.94	224.58	199.89	241.91	274.52	160.21	176.5	176.33	180.76	189.62
355.15	222.34	194.28	195.93	232.14	155.79	191.87	172.14	181.92	203.98
213.76	254.27	222.92	242.31	245.96	156.38	172.17	170.59	174.5	177.53
253.98	242.32	223.11	221.76	213.37	144.24	246.22	181.57	173.78	170.3
289.56	251.23	212.77	200.21	230.73	178.13	175.97	170.79	169.55	183.22
207.75	209.54	190.78	185.22	242.11	161.62	226.71	159.16	181.49	195.19
307.37	180.6	225.39	214.03	220.92	160.23	206.03	170.31	182.35	179.15
297.94	220.02	173.65	186.13	256.94	124.4	176.74	154.41	172.51	190.71
393.99	190.49	181.79	183.48	248.34	163.07	192.39	168.93	171.94	179.55
333.41	211.02	171.57	201.38	234.03	161.8	224.68	176.13	168.58	185.93
432.38	186.99	159.17	179.76	222.89	145.15	167.01	171.22	160.51	190.74
200.59	215.55	192.7	199.9	217.55	170.53	185.99	180.96	163.84	182.8
213.41	215.74	186.32	196.23	218.82	171.71	178.57	161.85	168.99	183.79
	203.26	209.64	186.49	227.42	166.45	218.87	156.38	175.39	174.81
	227.91	183.63	183.41	341.07	173.25	190.81	199.93	197.16	179.55
	207.63	156.59	187.99	295.04	154.82	207.06	175.07	168.37	185.93
	210.45	187.53	171.76	206.46	162.12	207.73	168.34	170.95	190.74
	194.7	174.5	176.99	232.92	155.47	210.15	188.28	183.42	182.8
	205.99	185.88	179.25	224.1	161.66	186.22	211.51	181.87	177.57
	191.17	184.89	178.26	202.36	163.87	159.94	186.81	189.2	179.92
	182.69	185.36	178.42	211.43	225.79	158.8	183.54	216.74	168.23
	217.01	186.97	182.56	221.71	190.31	151.31	215.29	211.04	167.23
	211.61	181.78	178.03	230.19	214.92	175.62	188.2	205.18	179.71
	202.21	176.53	215.36	207.15	209.54	188.55	196.84	210.65	174.89
	183.57	200.63	247.21	199.5	185.68	193.26	184.44	186.46	176.19
	194.93	219.03	213.14		227.04	163.8	181.31	179.91	182.85
	210.63	199.19	216.2		189.9	155.6	194.12	208.13	184.24
	199.72	217.46	232.16		198.22	174.23	169.86	207.54	177.06
	210.83	194.49	217.95		245.37	163.64	194.14	195.4	170.42
	199.45	193.74	206.85		217.22	174.36	182.41	202.85	157.78
	168.3	204.25	222.99		246.27	105.45	183.89	226.24	152.6
	175.8	190.18	215.24		199.35	192.78	200.46	222	161.24
	162.72	198.79	207.35		194.68	162.4	172.09	227.84	170.33
	169.01	180.53	202.17		253.21	166.34	180.5	196.78	154.63
	204.27	185.31	212.39		392.9	169.74	184.45	186.84	144.67
	195.13	193.86	223.72		322.68	172.23	210.62	164.11	154.89
	186.04	193.68	199.62		217.9	196	199.76	159.09	171.15
	164.88	176.05	262.77		229.62	192.31	216.91	163.14	129.74
	157.98	193.99	268.37		170.43	169.12	211.68	150.46	165.41
	195.2	183.38	341.07		120.87	194.36	238.25	139.27	170.1
	171.4	213.57	295.04		140.41	183.22	183.61	158.42	149.67
	174.62	216.61	301.11		140.69	195.24	195.79	160.13	164.23
	178.84	202.55	233.97		180.33	222.43	224.76	163.96	164.72
	221.92	184.52	187.34		169.19	227.49	219.98	152.53	175.07
	233.09	205.52	230.22		175.55	220.77	230.69	130.33	153.01
	206.24	184.09	237.28		163.63	260.32	234.7	152.63	166.72
	207.49	241.35	279.44		150.57	219.07	202.4	165.11	161.88
	266.8	272.28	255.52		100.39	222.18	210.53	172.07	165.75
	167.22	289.35	237.35		168.01	212.52	207.98	172.23
	199.09	271.66	256.68		186.11	228.09	226.89	156.87
	235.29	306.48	262.47		104.86	209.4	259.07	168.66
	197.57	312.35			153.47	218.35	237.76	159.17
	229.07	308.19				201.12	265.66	174.32
	219.98	305.57				253.94	276.1	177.44
	193.13	248.47				209.05	243.62	172.47
	225.19	265.56				189.91	286.68
	208.92	302.67				212.01	248.84
	202.84	274.18				231.79	215.29
	204.23	268.89				209.06	142.48
	204.16	300.01				219.29	149.84
	206.23	221.78				241.23	154.2
	286.64	190.2				161.55	157.11
	161.19	234.53				110.45	159.55
	204.22	200.35				145.88	170.79
	151.28	188.1				148.04	151.7
	200.96	225.19				157	163.27
	186.54	197.86				157.37	131.77
	248.52	209.16				147.49	148.98
	256.17	215.37				156.15	153.78
	230.77	200.56				156.96	137.86
	248.29	265.3				134.75	129.82
	238.7	245.8				174.15	160.61
	203.67	255.3				129.94	156.37
	222.61	243.9				119.27	127.83
	225.27					149.21	161.55
	216.68					162.54	151.45
	202.89					186.47	164.96
	216.54					147.53	162.42
						140.85
						174.56
						166.84
						145.8

## Sheet: Figure 3M
Corrected	DelC			Corrected	DelC
8.6	4.6		diff 1	7.96471	4.90526
7.3	4.8		diff 2	9.34286	6.36087
14.5	4.1		diff 3	9.05455	4.1
7.6	7
9.5	0.2
9.8	6.9
8.4	8.4
5.6	7.7
6.8	3.6
4.7	4.2
4.9	4.2
17.5	3.9
3.8	6.6
9.2	2.7
5.9	2.9
5	6.4
6.3	5.7
6.9	8
6	1.3
8	7.6
8	4.3
8.4	2.1
8.5	9.1
6	3.6
11.6	7.1
12.7	9.1
9.7	7.8
9.9	8.1
9.8	6.7
5.2	8.2
10.6	9
10.9	4.4
11.1	7
9.4	5.6
8.4	3.2
13	10.9
10	6.3
12.1	4.2
8	4.1
6.9	4.5
4.5	3.7
7.6	9.7
6.6	7.9
9.2	5.5
10.8	4
10.6	7.7
12.6	4.6
11.8	8.2
11	4.5
	7.2
	9
	6.6
	2.4
	4.7
	2.1
	1.9
	3.1
	2.8
	3.3
	3.4
	2.1
	2.5
	2.9
	3.2
	3.2
	3.6
	2.8
	3
	4.1
	2.4
	2.1
	2.2

## Sheet: Figure 3N
Corrected	DelC			Corrected	DelC
216.12	200.4		diff 1	205.081	186.702
221.53	182.51		diff 2	214.707	181.545
203.32	188.9		diff 3	225.098	160.221
210.4	208.56
203.34	216.22
210.7	195.68
205.9	203.56
194.62	182.85
187.62	171.59
186.41	175.41
210.83	174.92
202.17	177.07
198.23	176.18
208.02	178.17
212.56	180.53
201.98	210.6
212.62	178.47
221.3	186.45
211.43	159.27
221.3	183.35
200.9	199.11
212.57	193.11
227.87	197.59
237.2	188.95
230.04	178.74
207.3	197.08
196.92	168.47
202.97	180.09
215.11	168.7
210.29	151.35
206.68	168.55
213.41	194.87
214.25	184.49
221.99	182.95
225.55	190.8
210.23	171.21
208.89	182.22
212.64	164.35
256.11	180.26
243.98	172.92
222.02	175.64
231.84	200.74
223.64	173.11
209.08	162.22
225.71	173.93
215.17	198.1
221.11	193.81
212.24	198.46
215.18	180.49
	203.63
	202.25
	200.26
	149.13
	150.02
	141.96
	146.35
	141.12
	159.11
	148.34
	142.03
	142.24
	151.69
	148.16
	150.55
	150.31
	145.49
	135.65
	132.38
	135.42
	171.22
	134.63
	144.56

[truncated: 1 more sheets: Figure 3O]
