# Supplementary material for: Therapeutic efficacy of AAV-mediated restoration of PKP2 in arrhythmogenic cardiomyopathy
Source: Nat Cardiovasc Res. 2023 Dec 7;2(12):1262–76. doi: 10.1038/s44161-023-00378-9 (PMC11041734; doi:10.1038/s44161-023-00378-9)
Supplement: Supplementary file 8 — Statistical source data. [file 44161_2023_378_MOESM8_ESM.xlsx]

## Sheet: Figure 4D
Sample	PKP2_diff1	Loading control (VIN)	Ratio	Average control	Normalized data	Average		Sample	PKP2_diff2	Loading control (VIN)	Ratio	Average control	Normalized data	Average		Sample	PKP2_diff3	Loading control (VIN)	Ratio	Average control	Normalized data	Average		PKP2	corr+AAV-ctr	corr+AAV-PKP2	delC+AAV-ctr	delC+AAV-PKP2
corr 1	14643	13546	1.08098	0.976885	1.10656	1		corr 1	9437	8543	1.10465	1.3392	0.824854	1		corr_1	9534	8543	1.116	1.24021	0.899847	1		diff1	1	0.97465	0.564982	0.960751
corr 2	13048	13957	0.934871		0.956992			corr 2	10835	5354	2.02372		1.51114			corr_2	8936	5354	1.66903		1.34576			diff2	1	0.81818	0.46403	0.780898
corr 3	12958	13657	0.948817		0.971268			corr 3	9743	7562	1.28842		0.962076			corr_3	9231	7562	1.22071		0.984275			diff3	1	0.834287	0.491383	0.836215
corr 4	12856	13635	0.942868		0.965178			corr 4	8794	9355	0.940032		0.701934			corr_4	8935	9355	0.955104		0.770114
corr +AAV_1	13045	13574	0.961028		0.983768	0.97465		corr +AAV_1	9943	8525	1.16633		0.870916	0.81818		corr +AAV_1	9432	8525	1.10639		0.8921	0.834287
corr +AAV_2	12958	14563	0.889789		0.910843			corr +AAV_2	7483	8913	0.83956		0.62691			corr +AAV_2	9353	8913	1.04937		0.846119
corr +AAV_3	12332	12934	0.953456		0.976017			corr +AAV_3	10835	8214	1.31909		0.98498			corr +AAV_3	8839	8214	1.07609		0.867666
corr +AAV_4	13122	13067	1.00421		1.02797			corr +AAV_4	10422	9852	1.05786		0.789914			corr +AAV_4	8935	9852	0.906922		0.731264
delC 1	7453	12558	0.593486		0.607529	0.564982		delC 1	8695	13843	0.628115		0.469021	0.46403		delC 1	5325	9642	0.552271		0.445304	0.491383
delC 2	6956	12945	0.53735		0.550065			delC 2	7956	13453	0.591392		0.4416			delC 2	5124	8923	0.574246		0.463023
delC 3	8345	11943	0.698736		0.715269			delC 3	7236	13994	0.517079		0.386109			delC 3	4985	7584	0.657305		0.529994
delC 4	5643	14924	0.378116		0.387063			delC 4	9756	13023	0.749136		0.559389			delC 4	5835	8924	0.653855		0.527212
delC+AAV-PKP2_1	11987	12543	0.955672		0.978286	0.960751		delC+AAV-PKP2_1	13996	13543	1.03345		0.771689	0.780898		delC+AAV-PKP2_1	7984	8994	0.887703		0.715767	0.836215
delC+AAV-PKP2_2	12312	13535	0.909642		0.931166			delC+AAV-PKP2_2	14423	13543	1.06498		0.795232			delC+AAV-PKP2_2	9836	7921	1.24176		1.00125
delC+AAV-PKP2_3	12786	13574	0.941948		0.964236			delC+AAV-PKP2_3	14995	13221	1.13418		0.846907			delC+AAV-PKP2_3	8645	7221	1.1972		0.965321
delC+AAV-PKP2_4	13056	13788	0.94691		0.969316			delC+AAV-PKP2_4	13043	13722	0.950517		0.709763			delC+AAV-PKP2_4	6948	8456	0.821665		0.66252

## Sheet: Figure 4E
Sample	JUP_diff1	Loading control (VIN)	Ratio	Average control	Normalized data	Average		Sample	JUP_diff2	Loading control (VIN)	Ratio	Average control	Normalized data	Average		Sample	JUP_diff3	Loading control (VIN)	Ratio	Average control	Normalized data	Average		JUP	corr+AAV-ctr	corr+AAV-PKP2	delC+AAV-ctr	delC+AAV-PKP2
corr 1	11875	13546	0.876643	0.911631	0.961619	1		corr 1	13244	13054	1.01455	1.04729	0.968742	1		corr 1	7483	8543	0.875922	1.0417	0.840855	1		diff1	1	0.993507	0.655456	0.970095
corr 2	12945	13957	0.927492		1.0174			corr 2	13564	12958	1.04677		0.999499			corr 2	6785	5354	1.26728		1.21654			diff2	1	0.930092	0.666548	0.92977
corr 3	13029	13657	0.954016		1.04649			corr 3	12967	11954	1.08474		1.03576			corr 3	8945	7562	1.18289		1.13553			diff3	1	0.963537	0.52683	1.14553
corr 4	12113	13635	0.888376		0.97449			corr 4	13867	13294	1.0431		0.996			corr 4	7865	9355	0.840727		0.807069
corr +AAV_1	12573	13574	0.926256		1.01604	0.993507		corr +AAV_1	12432	13054	0.952352		0.909348	0.930092		corr +AAV_1	8934	8525	1.04798		1.00602	0.963537
corr +AAV_2	12043	14563	0.826959		0.90712			corr +AAV_2	12002	12958	0.926223		0.884399			corr +AAV_2	8593	8913	0.964097		0.925501
corr +AAV_3	12301	12934	0.951059		1.04325			corr +AAV_3	11943	11954	0.99908		0.953966			corr +AAV_3	9486	8214	1.15486		1.10862
corr +AAV_4	12003	13067	0.918574		1.00761			corr +AAV_4	13542	13294	1.01866		0.972657			corr +AAV_4	8354	9852	0.84795		0.814003
delC 1	6734	12558	0.536232		0.588211	0.655456		delC 9	8798	12119	0.725967		0.693186	0.666548		delC 1	4936	9642	0.511927		0.491433	0.52683
delC 2	7943	12945	0.613596		0.673075			delC 10	9221	12483	0.738685		0.705329			delC 2	5321	8923	0.596324		0.572451
delC 3	8543	11943	0.715314		0.784653			delC 11	7822	12573	0.622127		0.594034			delC 3	4935	7584	0.650712		0.624662
delC 4	7835	14924	0.524993		0.575883			delC 12	8775	12438	0.705499		0.673642			delC 4	3893	8924	0.436239		0.418775
delC+AAV-PKP2_1	10483	12543	0.835765		0.916779	0.970095		delC+AAV-PKP2_9	11954	12953	0.922875		0.881202	0.92977		delC+AAV-PKP2_1	8946	8994	0.994663		0.954843	1.14553
delC+AAV-PKP2_2	11212	13535	0.828371		0.908669			delC+AAV-PKP2_10	12302	12438	0.989066		0.944404			delC+AAV-PKP2_2	9365	7921	1.1823		1.13497
delC+AAV-PKP2_3	13234	13574	0.974952		1.06946			delC+AAV-PKP2_11	12165	12959	0.93873		0.896341			delC+AAV-PKP2_3	9384	7221	1.29954		1.24752
delC+AAV-PKP2_4	12387	13788	0.89839		0.985475			delC+AAV-PKP2_12	12473	11944	1.04429		0.997134			delC+AAV-PKP2_4	10965	8456	1.29671		1.2448

## Sheet: Figure 4F
Sample	DSP_diff1	Loading control (VIN)	Ratio	Average control	Normalized data	Average		Sample	DSP_diff2	Loading control (VIN)	Ratio	Average control	Normalized data	Average		Sample	DSP_diff3	Loading control (VIN)	Ratio	Average control	Normalized data	Average		DSP	corr+AAV-ctr	corr+AAV-PKP2	delC+AAV-ctr	delC+AAV-PKP2
corr 1	11435	13546	0.844161	0.854821	0.98753	1		corr 1	12834	13054	0.983147	0.95257	1.0321	1		corr 1	8365	8543	0.979164	1.10742	0.884183	1		diff1	1	1.20849	0.914056	1.09012
corr 2	12432	13957	0.890736		1.04201			corr 2	13295	12958	1.02601		1.07709			corr 2	7938	5354	1.48263		1.33881			diff2	1	1.05829	0.873406	0.933573
corr 3	12043	13657	0.881819		1.03158			corr 3	10787	11954	0.902376		0.947306			corr 3	8324	7562	1.10077		0.99399			diff3	1	0.943545	0.665093	0.889726
corr 4	10943	13635	0.802567		0.938872			corr 4	11948	13294	0.898751		0.943501			corr 4	8112	9355	0.86713		0.783016
corr +AAV_1	13524	13574	0.996316		1.16553	1.20849		corr +AAV_1	12834	13263	0.967654		1.01584	1.05829		corr +AAV_1	9945	8525	1.16657		1.05341	0.943545
corr +AAV_2	14635	14563	1.00494		1.17562			corr +AAV_2	13295	12947	1.02688		1.07801			corr +AAV_2	8342	8913	0.935936		0.845148
corr +AAV_3	13845	12934	1.07043		1.25223			corr +AAV_3	13787	13213	1.04344		1.0954			corr +AAV_3	9466	8214	1.15242		1.04063
corr +AAV_4	13857	13067	1.06046		1.24056			corr +AAV_4	12948	13021	0.994394		1.04391			corr +AAV_4	9110	9852	0.924685		0.834989
delC 1	10759	12558	0.856745		1.00225	0.914056		delC 1	10534	13843	0.760962		0.798852	0.873406		delC 1	6324	9642	0.655881		0.592258	0.665093
delC 2	9989	12945	0.771649		0.902703			delC 2	11743	13453	0.872891		0.916353			delC 2	6821	8923	0.764429		0.690278
delC 3	9922	11943	0.83078		0.971876			delC 3	12238	13994	0.874518		0.918061			delC 3	6201	7584	0.817642		0.738329
delC 4	9943	14924	0.666242		0.779394			delC 4	10673	13023	0.81955		0.860356			delC 4	6320	8924	0.708203		0.639505
delC+AAV-PKP2_1	11893	12543	0.948178		1.10921	1.09012		delC+AAV-PKP2_1	12039	13543	0.888946		0.933208	0.933573		delC+AAV-PKP2_1	8554	8994	0.951078		0.858822	0.889726
delC+AAV-PKP2_2	12843	13535	0.948873		1.11003			delC+AAV-PKP2_2	12334	13543	0.910729		0.956075			delC+AAV-PKP2_2	7984	7921	1.00795		0.91018
delC+AAV-PKP2_3	13029	13574	0.95985		1.12287			delC+AAV-PKP2_3	11834	13221	0.895091		0.939659			delC+AAV-PKP2_3	7784	7221	1.07797		0.973402
delC+AAV-PKP2_4	12003	13788	0.87054		1.01839			delC+AAV-PKP2_4	11834	13722	0.862411		0.905351			delC+AAV-PKP2_4	7646	8456	0.90421		0.816499

## Sheet: Figure 4G
Sample	DSG2_diff1	Loading control (VIN)	Ratio	Average control	Normalized data	Average		Sample	DSG2_diff2	Loading control (VIN)	Ratio	Average control	Normalized data	Average		Sample	DSG2_diff3	Loading control (VIN)	Ratio	Average control	Normalized data	Average		DSG2	corr+AAV-ctr	corr+AAV-PKP2	delC+AAV-ctr	delC+AAV-PKP2
corr 1	9465	9572	0.988822	0.972161	1.01714	1		corr 1	8924	9536	0.935822	0.947748	0.987416	1		corr 1	9485	9507	0.997686	0.979381	1.01869	1		diff1	1	1.06338	0.677557	1.00639
corr 2	8927	10123	0.881853		0.907106			corr 2	10284	10176	1.01061		1.06633			corr 2	10322	10303	1.00184		1.02294			diff2	1	1.09922	0.709074	0.917944
corr 3	10032	9891	1.01426		1.0433			corr 3	9989	10630	0.939699		0.991507			corr 3	9483	9856	0.962155		0.982412			diff3	1	1.03625	0.701589	0.974297
corr 4	10273	10235	1.00371		1.03246			corr 4	8940	9880	0.904858		0.954746			corr 4	10324	10801	0.955837		0.975961
corr +AAV_1	10384	9387	1.10621		1.13789	1.06338		corr +AAV_1	10324	9154	1.12781		1.18999	1.09922		corr +AAV_1	11435	10376	1.10206		1.12526	1.03625
corr +AAV_2	9837	9764	1.00748		1.03633			corr +AAV_2	9948	10314	0.964514		1.01769			corr +AAV_2	10425	9768	1.06726		1.08973
corr +AAV_3	10564	10457	1.01023		1.03916			corr +AAV_3	9783	9306	1.05126		1.10922			corr +AAV_3	11657	10042	1.16082		1.18526
corr +AAV_4	9234	9132	1.01117		1.04013			corr +AAV_4	10210	9975	1.02356		1.07999			corr +AAV_4	7843	10753	0.729378		0.744734
delC 1	6037	10789	0.559551		0.575575	0.677557		delC 1	7834	10731	0.730034		0.770283	0.709074		delC 1	8347	9215	0.905806		0.924876	0.701589
delC 2	6012	9268	0.648684		0.66726			delC 2	6734	9243	0.728551		0.768718			delC 2	5824	9934	0.586269		0.598612
delC 3	6948	10874	0.638955		0.657253			delC 3	6832	10967	0.62296		0.657305			delC 3	4857	10489	0.463057		0.472805
delC 4	7234	9185	0.787588		0.810142			delC 4	5835	9620	0.606549		0.639989			delC 4	7241	9127	0.79336		0.810063
delC+AAV-PKP2_1	9827	9721	1.0109		1.03985	1.00639		delC+AAV-PKP2_1	9143	9147	0.999563		1.05467	0.917944		delC+AAV-PKP2_1	9965	10865	0.917165		0.936475	0.974297
delC+AAV-PKP2_2	9384	9946	0.943495		0.970513			delC+AAV-PKP2_2	7143	9739	0.733443		0.773879			delC+AAV-PKP2_2	8912	9301	0.958177		0.978349
delC+AAV-PKP2_3	9898	10542	0.938911		0.965798			delC+AAV-PKP2_3	9342	10390	0.899134		0.948705			delC+AAV-PKP2_3	9241	9587	0.963909		0.984203
delC+AAV-PKP2_4	10211	10009	1.02018		1.0494			delC+AAV-PKP2_4	8900	10498	0.847781		0.894521			delC+AAV-PKP2_4	9985	10214	0.97758		0.998161

## Sheet: Figure 4H
Sample	NCAD_diff1	Loading control (αTUB)	Ratio	Average control	Normalized data	Average		Sample	NCAD_diff2	Loading control (αTUB)	Ratio	Average control	Normalized data	Average		Sample	NCAD_diff3	Loading control (αTUB)	Ratio	Average control	Normalized data	Average		NCAD	corr+AAV-ctr	corr+AAV-PKP2	delC+AAV-ctr	delC+AAV-PKP2
corr 1	14645	13843	1.05794	1.05403	1.00371	1		corr 1	9123	8576	1.06378	1.11912	0.950556	1		corr 1	11865	10937	1.08485	1.12418	0.965012	1		diff1	1	0.93712	0.797112	0.864616
corr 2	13756	13453	1.02252		0.970111			corr 2	9321	8946	1.04192		0.931019			corr 2	12757	10452	1.22053		1.08571			diff2	1	0.890475	0.704957	0.783489
corr 3	13784	13994	0.984994		0.934505			corr 3	10324	9132	1.13053		1.0102			corr 3	12646	11029	1.14661		1.01995			diff3	1	0.895398	0.714564	0.75293
corr 4	14985	13023	1.15066		1.09168			corr 4	9938	8013	1.24023		1.10823			corr 4	11934	11423	1.04473		0.929328
corr +AAV_1	11937	12119	0.984982		0.934494	0.93712		corr +AAV_1	8122	8435	0.962893		0.860404	0.890475		corr +AAV_1	11482	10934	1.05012		0.934118	0.895398
corr +AAV_2	12948	12483	1.03725		0.984083			corr +AAV_2	9324	8354	1.11611		0.997315			corr +AAV_2	11042	11064	0.998012		0.887767
corr +AAV_3	12109	12573	0.963096		0.913729			corr +AAV_3	7462	7958	0.937673		0.837869			corr +AAV_3	10943	10937	1.00055		0.890023
corr +AAV_4	12011	12438	0.96567		0.916172			corr +AAV_4	8011	8263	0.969503		0.866311			corr +AAV_4	10427	10665	0.977684		0.869685
delC 1	10383	13543	0.766669		0.727371	0.797112		delC 1	7012	9152	0.766171		0.684622	0.704957		delC 1	8342	10766	0.774847		0.689254	0.714564
delC 2	11938	13543	0.881489		0.836305			delC 2	6321	8563	0.738176		0.659606			delC 2	8282	9854	0.840471		0.747629
delC 3	11839	13221	0.895469		0.84957			delC 3	5632	6487	0.868198		0.775789			delC 3	8842	10221	0.865082		0.769521
delC 4	11212	13722	0.817082		0.7752			delC 4	5938	7582	0.783171		0.699812			delC 4	7243	9884	0.7328		0.651852
delC+AAV-PKP2_1	12247	12953	0.945495		0.897031	0.864616		delC+AAV-PKP2_1	8827	9487	0.930431		0.831398	0.783489		delC+AAV-PKP2_1	8986	9992	0.899319		0.799977	0.75293
delC+AAV-PKP2_2	11875	12438	0.954735		0.905798			delC+AAV-PKP2_2	5212	6573	0.792941		0.708542			delC+AAV-PKP2_2	7214	8474	0.85131		0.75727
delC+AAV-PKP2_3	11998	12959	0.925843		0.878386			delC+AAV-PKP2_3	7913	9247	0.855737		0.764654			delC+AAV-PKP2_3	8843	10223	0.86501		0.769457
delC+AAV-PKP2_4	9785	11944	0.81924		0.777247			delC+AAV-PKP2_4	7932	8546	0.928154		0.829363			delC+AAV-PKP2_4	8427	10943	0.770081		0.685015

## Sheet: Figure 4I
Sample	αCAT_diff1	Loading control (αTUB)	Ratio	Average control	Normalized data	Average		Sample	αCAT_diff2	Loading control (αTUB)	Ratio	Average control	Normalized data	Average		Sample	αCAT_diff3	Loading control (αTUB)	Ratio	Average control	Normalized data	Average		αCAT	corr+AAV-ctr	corr+AAV-PKP2	delC+AAV-ctr	delC+AAV-PKP2
corr 1	10823	11543	0.937625	0.964591	0.972043	1		corr 1	10847	10927	0.992679	0.982765	1.01009	1		corr 1	8947	9366	0.955264	0.957736	0.997419	1		diff1	1	1.00847	0.701041	0.865677
corr 2	11452	11642	0.98368		1.01979			corr 2	10211	10354	0.986189		1.00348			corr 2	8294	9288	0.89298		0.932387			diff2	1	0.98324	0.691035	0.883381
corr 3	10372	10985	0.944197		0.978857			corr 3	10843	11029	0.983135		1.00038			corr 3	9847	9867	0.997973		1.04201			diff3	1	1.02437	0.713476	0.881843
corr 4	11132	11212	0.992865		1.02931			corr 4	10022	10342	0.969058		0.986053			corr 4	9735	9886	0.984726		1.02818
corr +AAV_1	10984	11099	0.989639		1.02597	1.00847		corr +AAV_1	8923	9867	0.904328		0.920187	0.98324		corr +AAV_1	9078	9253	0.981087		1.02438	1.02437
corr +AAV_2	11645	11947	0.974722		1.0105			corr +AAV_2	10223	10465	0.976875		0.994007			corr +AAV_2	9564	9654	0.990677		1.0344
corr +AAV_3	10847	10974	0.988427		1.02471			corr +AAV_3	10198	10273	0.992699		1.01011			corr +AAV_3	8928	9103	0.980776		1.02406
corr +AAV_4	12049	12842	0.938249		0.972691			corr +AAV_4	10564	10657	0.991273		1.00866			corr +AAV_4	9123	9388	0.971772		1.01466
delC 1	7472	11546	0.647151		0.670906	0.701041		delC 1	6382	9843	0.64838		0.65975	0.691035		delC 1	6734	9224	0.730052		0.762269	0.713476
delC 2	8483	12045	0.704276		0.730128			delC 2	7321	9877	0.741217		0.754216			delC 2	6938	9456	0.733714		0.766092
delC 3	7473	10977	0.680787		0.705778			delC 3	6482	9982	0.649369		0.660757			delC 3	5826	8564	0.68029		0.71031
delC 4	7482	11123	0.67266		0.697353			delC 4	6482	9567	0.677537		0.689419			delC 4	5263	8932	0.58923		0.615232
delC+AAV-PKP2_1	9957	11534	0.863274		0.894963	0.865677		delC+AAV-PKP2_1	9993	10029	0.99641		1.01388	0.883381		delC+AAV-PKP2_1	7112	8119	0.87597		0.914626	0.881843
delC+AAV-PKP2_2	8967	10947	0.819129		0.849197			delC+AAV-PKP2_2	9372	10243	0.914966		0.931012			delC+AAV-PKP2_2	6847	8554	0.800444		0.835767
delC+AAV-PKP2_3	9564	10743	0.890254		0.922934			delC+AAV-PKP2_3	8143	9854	0.826365		0.840857			delC+AAV-PKP2_3	7283	7917	0.919919		0.960515
delC+AAV-PKP2_4	7854	10234	0.767442		0.795613			delC+AAV-PKP2_4	7243	9856	0.734882		0.74777			delC+AAV-PKP2_4	6968	8911	0.781955		0.816462

## Sheet: Figure 4J
Diff 1	Corrected-AAV-ctr	Corrected+AAV-PKP2	DelC+AAV-ctr	DelC+AAV-PKP2
Day 14	0.445455	0.4	0.958333	0.827273
Day 21	1.85833	1.59	1.625	2.2
Day 28	4.88	4.02	3.8	3.375
Day35	6.82	7.33	3.84	5.98
Day 42	6.94167	8.225	4.55833	6.05833
Diff 2	Corrected-AAV-ctr	Corrected+AAV-PKP2	DelC+AAV-ctr	DelC+AAV-PKP2
Day 14	0.6	0.62	0.42	0.58
Day 21	2.1	2.23	1.56	2.13
Day 28	5.32	5.75	4.25	5.33
Day35	7.23	8.1	4.38	6.79
Day 42	8.15833	8.26667	4.15833	7.35833
Diff 3	Corrected-AAV-ctr	Corrected+AAV-PKP2	DelC+AAV-ctr	DelC+AAV-PKP2
Day 14	0.56	0.48	0.59	0.78
Day 21	2.01	1.89	1.57	1.89
Day 28	4.88	4.02	3.8	3.375
Day35	6.94167	7.75833	4.35833	6.05833
Day 42	8.725	8.45833	4.275	7.21667

## Sheet: Figure 4K
Diff 1	Corrected-AAV-ctr	Corrected+AAV-PKP2	DelC+AAV-ctr	DelC+AAV-PKP2
Day 14	191.106	187.348	219.609	228.878
Day 21	240.709	225.711	224.539	206.746
Day 28	245.049	251.854	225.509	204.144
Day35	228.69	209.59	183.699	208.216
Day 42	232.769	226.016	184.01	209.415
Diff 2	Corrected-AAV-ctr	Corrected+AAV-PKP2	DelC+AAV-ctr	DelC+AAV-PKP2
Day 14	187.67	195.44	225.65	226.2
Day 21	142.45	221.3	230.54	205.84
Day 28	147.34	251.5	234.3	218.43
Day35	230.22	215.3	182.2	223.4
Day 42	257.108	252.667	187.392	235.317
Diff 3	Corrected-AAV-ctr	Corrected+AAV-PKP2	DelC+AAV-ctr	DelC+AAV-PKP2
Day 14	175.23	194.33	210.6	225.4
Day 21	157.3	234.3	225.4	210.54
Day 28	158.3	254.31	230.43	219.44
Day35	247.4	230.65	174.3	215.3
Day 42	248.25	243.783	192.7	221.2

## Sheet: Figure 4L
Diff 1	Corrected-AAV-ctr	Corrected+AAV-PKP2	DelC+AAV-ctr	DelC+AAV-PKP2
Day 14	235.112	240.855	171.137	190.472
Day 21	216.15	206.634	187.002	187.303
Day 28	240.035	250.438	197.712	220.745
Day35	230.949	243.996	155.798	196.727
Day 42	250.487	232.069	159.08	212.408
Diff 2	Corrected-AAV-ctr	Corrected+AAV-PKP2	DelC+AAV-ctr	DelC+AAV-PKP2
Day 14	233.76	243.87	168.95	185.45
Day 21	228.9	241.34	175.45	175.67
Day 28	258.5	258.95	178.94	195.4
Day35	285.96	2684.5	165.7	205.5
Day 42	294.892	277.167	155.583	208.625
Diff 3	Corrected-AAV-ctr	Corrected+AAV-PKP2	DelC+AAV-ctr	DelC+AAV-PKP2
Day 14	230.43	233.5	180.2	194.3
Day 21	213.44	205.4	184.5	195.6
Day 28	235	224.78	183.2	198.4
Day35	245.65	253.1	172.1	200.78
Day 42	248.25	273.167	161.083	209.525

## Sheet: Figure 4M
corrected + AAV-ctr	corrected + AAV-PKP2	delC + AAV-ctr	delC + AAV-PKP2			corrected + AAV-ctr	corrected + AAV-PKP2	delC + AAV-ctr	delC + AAV-PKP2
9	9.1	3.5	6.5		diff1	6.94167	8.225	4.55833	6.05833
6.3	7.3	5.8	5.8		diff2	8.15833	8.26667	4.15833	7.35833
6.8	6.6	3.1	5.1		diff3	8.725	8.45833	4.275	7.21667
8.7	7.7	4.8	4.8
8.5	5.6	3.5	8.5
8.2	6.8	5.2	7.2
4.8	9.6	4.7	3.7
7.3	11.2	5.3	5.3
6.4	6.7	3.1	6.1
6.5	11.5	3.6	6.6
5.1	7.8	7.6	4.6
5.7	8.8	4.5	8.5
6.8	7.2	3.2	6.5
5.9	6.4	4.6	6.6
8.8	6.9	3.3	7.5
7.2	11.9	5.1	8.2
10.4	6.3	3.9	6.4
11.4	7.1	4.8	7.3
7.4	8.4	3.7	7.2
13.2	9.2	4.5	9.2
4.6	6.7	3.6	5.6
6.5	7.9	2.6	6.4
8.2	10.7	6.3	8.9
7.5	10.5	4.3	8.5
9.5	7	3.5	6.7
8.8	7.6	5.2	7.9
8.6	8.5	2.9	8.3
6.9	7.2	4	7.1
7.3	6.2	5.1	7.1
8.7	6.3	4.6	6.8
7.9	9.9	5	7.8
19.4	8.1	4.7	8.9
5.8	11.3	5.3	6.3
7.8	6.8	4.1	6.1
6.9	12	3.7	6.4
7.1	10.6	3.2	7.2

[truncated: 2 more sheets: Figure 4N, Figure 4O]
