# Supplementary material for: Therapeutic efficacy of AAV-mediated restoration of PKP2 in arrhythmogenic cardiomyopathy
Source: Nat Cardiovasc Res. 2023 Dec 7;2(12):1262–76. doi: 10.1038/s44161-023-00378-9 (PMC11041734; doi:10.1038/s44161-023-00378-9)
Supplement: Supplementary file 10 — Statistical source data. [file 44161_2023_378_MOESM10_ESM.xlsx]

## Sheet: Figure 5E
Sample	PKP2	Loading control (VIN)	Ratio	Average control	Normalized data	Average
wt+aav9-ctr_1	17452.5	13425	1.3	1.2875	1.00971	1
wt+aav9-ctr_2	18496.8	13212	1.4		1.08738
wt+aav9-ctr_3	15627.6	13023	1.2		0.932039
wt+aav9-ctr_4	21246	14164	1.5		1.16505
wt+aav9-ctr_5	16772.4	13977	1.2		0.932039
wt+aav9-ctr_6	18012.8	13856	1.3		1.00971
wt+aav9-ctr_7	18244.2	14034	1.3		1.00971
wt+aav9-ctr_8	14040.4	12764	1.1		0.854369
delA+aav9-ctr_1	7713.6	12856	0.6		0.466019
delA+aav9-ctr_2	9560.6	13658	0.7		0.543689
delA+aav9-ctr_3	6967.5	13935	0.5		0.38835	0.504854
delA+aav9-ctr_4	10206.4	12758	0.8		0.621359
delA+aav9-ctr_5	8545.8	14243	0.6		0.466019
delA+aav9-ctr_6	7403.2	10576	0.7		0.543689
delA+aav9-ctr_7	7113.6	11856	0.6		0.466019
delA+aav9-ctr_8	9258.9	13227	0.7		0.543689
delA_aav9-pkp2_1	20055.1	15427	1.3		1.00971
delA_aav9-pkp2_2	15253.2	12711	1.2		0.932039
delA_aav9-pkp2_3	15168	10112	1.5		1.16505
delA_aav9-pkp2_4	12944.8	11768	1.1		0.854369
delA_aav9-pkp2_5	9002.4	11253	0.8		0.621359	0.916505
delA_aav9-pkp2_6	14536.8	12114	1.2		0.932039
delA_aav9-pkp2_7	15799.3	14363	1.1		0.854369
delA_aav9-pkp2_8	11757	11757	1		0.776699
delA_aav9-pkp2_9	17745	12675	1.4		1.08738
delA_aav9-pkp2_10	16227.6	13523	1.2		0.932039

## Sheet: Figure 5F
Sample	MYC	Loading control (VIN)	Ratio	Average control	Normalized data	Average
wt+aav9-ctr_1				#DIV/0!	0	0
wt+aav9-ctr_2					0
wt+aav9-ctr_3					0
wt+aav9-ctr_4					0
wt+aav9-ctr_5					0
wt+aav9-ctr_6					0
wt+aav9-ctr_7					0
wt+aav9-ctr_8					0
					0
					0
delA+aav9-ctr_1					0
delA+aav9-ctr_2					0
delA+aav9-ctr_3					0	#REF!
delA+aav9-ctr_4					0
delA+aav9-ctr_5					0
delA+aav9-ctr_6					0
delA+aav9-ctr_7					0
delA+aav9-ctr_8					0
					0
					0
delA_aav9-pkp2_1	7156.1	10223	0.7		#REF!
delA_aav9-pkp2_2	18500.3	14231	1.3		#REF!
delA_aav9-pkp2_3	10496.7	11663	0.9		#REF!
delA_aav9-pkp2_4	14533.2	13212	1.1		#REF!
delA_aav9-pkp2_5	9784.8	12231	0.8		#REF!	#REF!
delA_aav9-pkp2_6	17230.2	13254	1.3		#REF!
delA_aav9-pkp2_7	15854.4	13212	1.2		#REF!
delA_aav9-pkp2_8	15655.2	14232	1.1		#REF!
delA_aav9-pkp2_9	15850.8	11322	1.4		#REF!
delA_aav9-pkp2_10	3730.8	12436	0.3		#REF!

## Sheet: Figure 5G
Sample	JUP	Loading control (VIN)	Ratio	Average control	Normalized data	Average
wt+aav9-ctr_1	15284.6	13425	1.13852	0.929455	1.22493	1
wt+aav9-ctr_2	12500.6	13212	0.946153		1.01797
wt+aav9-ctr_3	13395.4	13023	1.0286		1.10667
wt+aav9-ctr_4	11485.6	14164	0.8109		0.872447
wt+aav9-ctr_5	11842.7	13977	0.8473		0.91161
wt+aav9-ctr_6	12711.4	13856	0.917394		0.987024
wt+aav9-ctr_7	11626.2	14034	0.82843		0.891308
wt+aav9-ctr_8	11721.8	12764	0.918347		0.988049
delA+aav9-ctr_1	5142.4	12856	0.4		0.43036
delA+aav9-ctr_2	9560.6	13658	0.7		0.75313
delA+aav9-ctr_3	8361	13935	0.6		0.64554	0.578296
delA+aav9-ctr_4	5103.2	12758	0.4		0.43036
delA+aav9-ctr_5	7121.5	14243	0.5		0.53795
delA+aav9-ctr_6	6345.6	10576	0.6		0.64554
delA+aav9-ctr_7	7113.6	11856	0.6		0.64554
delA+aav9-ctr_8	6613.5	13227	0.5		0.53795
delA_aav9-pkp2_1	13884.3	15427	0.9		0.96831
delA_aav9-pkp2_2	9585.6	12711	0.754118		0.811356
delA_aav9-pkp2_3	8277.3	10112	0.818562		0.880691
delA_aav9-pkp2_4	10591.2	11768	0.9		0.96831
delA_aav9-pkp2_5	7877.1	11253	0.7		0.75313	0.912033
delA_aav9-pkp2_6	10387.8	12114	0.8575		0.922584
delA_aav9-pkp2_7	11425.3	14363	0.79547		0.855846
delA_aav9-pkp2_8	10544.3	11757	0.89685		0.964921
delA_aav9-pkp2_9	12140.9	12675	0.957865		1.03057
delA_aav9-pkp2_10	12124.3	13523	0.896567		0.964617

## Sheet: Figure 5H
Sample	DSP	Loading control (VIN)	Ratio	Average control	Normalized data	Average
wt+aav9-ctr_1	16110	13425	1.2	1.2125	0.989691	1
wt+aav9-ctr_2	17175.6	13212	1.3		1.07216
wt+aav9-ctr_3	15627.6	13023	1.2		0.989691
wt+aav9-ctr_4	16996.8	14164	1.2		0.989691
wt+aav9-ctr_5	19567.8	13977	1.4		1.15464
wt+aav9-ctr_6	12470.4	13856	0.9		0.742268
wt+aav9-ctr_7	16840.8	14034	1.2		0.989691
wt+aav9-ctr_8	16593.2	12764	1.3		1.07216
delA+aav9-ctr_1	14141.6	12856	1.1		0.907216
delA+aav9-ctr_2	10926.4	13658	0.8		0.659794
delA+aav9-ctr_3	12541.5	13935	0.9		0.742268	0.680412
delA+aav9-ctr_4	8930.6	12758	0.7		0.57732
delA+aav9-ctr_5	12818.7	14243	0.9		0.742268
delA+aav9-ctr_6	7403.2	10576	0.7		0.57732
delA+aav9-ctr_7	7113.6	11856	0.6		0.494845
delA+aav9-ctr_8	11904.3	13227	0.9		0.742268
delA_aav9-pkp2_1	13884.3	15427	0.9		0.742268
delA_aav9-pkp2_2	10168.8	12711	0.8		0.659794
delA_aav9-pkp2_3	9100.8	10112	0.9		0.742268
delA_aav9-pkp2_4	14121.6	11768	1.2		0.989691
delA_aav9-pkp2_5	14628.9	11253	1.3		1.07216	0.775258
delA_aav9-pkp2_6	9691.2	12114	0.8		0.659794
delA_aav9-pkp2_7	10054.1	14363	0.7		0.57732
delA_aav9-pkp2_8	10581.3	11757	0.9		0.742268
delA_aav9-pkp2_9	10140	12675	0.8		0.659794
delA_aav9-pkp2_10	14875.3	13523	1.1		0.907216

## Sheet: Figure 5I
Sample	DSG	Loading control (VIN)	Ratio	Average control	Normalized data	Average
wt+aav9-ctr_1	18795	13425	1.4	1.4375	0.973913	1
wt+aav9-ctr_2	19818	13212	1.5		1.04348
wt+aav9-ctr_3	20836.8	13023	1.6		1.11304
wt+aav9-ctr_4	18413.2	14164	1.3		0.904348
wt+aav9-ctr_5	19567.8	13977	1.4		0.973913
wt+aav9-ctr_6	18012.8	13856	1.3		0.904348
wt+aav9-ctr_7	22454.4	14034	1.6		1.11304
wt+aav9-ctr_8	17869.6	12764	1.4		0.973913
delA+aav9-ctr_1	10284.8	12856	0.8		0.556522
delA+aav9-ctr_2	10926.4	13658	0.8		0.556522
delA+aav9-ctr_3	12541.5	13935	0.9		0.626087	0.547826
delA+aav9-ctr_4	10206.4	12758	0.8		0.556522
delA+aav9-ctr_5	8545.8	14243	0.6		0.417391
delA+aav9-ctr_6	9518.4	10576	0.9		0.626087
delA+aav9-ctr_7	8299.2	11856	0.7		0.486957
delA+aav9-ctr_8	10581.6	13227	0.8		0.556522
delA_aav9-pkp2_1	12341.6	15427	0.8		0.556522
delA_aav9-pkp2_2	10168.8	12711	0.8		0.556522
delA_aav9-pkp2_3	11123.2	10112	1.1		0.765217
delA_aav9-pkp2_4	14121.6	11768	1.2		0.834783
delA_aav9-pkp2_5	13503.6	11253	1.2		0.834783	0.667826
delA_aav9-pkp2_6	9691.2	12114	0.8		0.556522
delA_aav9-pkp2_7	10054.1	14363	0.7		0.486957
delA_aav9-pkp2_8	12932.7	11757	1.1		0.765217
delA_aav9-pkp2_9	10140	12675	0.8		0.556522
delA_aav9-pkp2_10	14875.3	13523	1.1		0.765217

## Sheet: Figure 5L
Sample	PKP2	Loading control (VIN)	Ratio	Average control	Normalized data	Average
wt+aav9-ctr_1	13577.4	6748	1.8	1.67	1.07784	1.0479
wt+aav9-ctr_2	14588.7	7543	2.1		1.25749
wt+aav9-ctr_3	15151.4	6947	2.2		1.31737
wt+aav9-ctr_4	10284	6887	1.5		0.898204
wt+aav9-ctr_5	11958.4	6856	1.6		0.958084
wt+aav9-ctr_6	9156.6	7474	1.8		1.07784
wt+aav9-ctr_7	14512.5	5087	1.5		0.898204
wt+aav9-ctr_8	15850.5	9675	1.5		0.898204
wt+aav9-ctr_9	8223.6	10567	1.1		0.658683
wt+aav9-ctr_10	14776	7476	1.6		0.958084
wt+aav9-PKP2_1	18217.5	9235	2.1		1.25749	1.16168
wt+aav9-PKP2_2	28624.4	8675	2.8		1.67665
wt+aav9-PKP2_3	16801.2	10223	1.8		1.07784
wt+aav9-PKP2_4	13168.5	9334	1.5		0.898204
wt+aav9-PKP2_5	12694.4	8779	1.6		0.958084
wt+aav9-PKP2_6	17772.3	7934	2.1		1.25749
wt+aav9-PKP2_7	18352	8463	2		1.1976
wt+aav9-PKP2_8	11377.5	9176	1.5		0.898204
wt+aav9-PKP2_9	18369.2	7585	1.9		1.13772
wt+aav9-PKP2_10	18830.7	9668	2.1		1.25749
delA+aav9-ctr_1	7356.58	8967	0.77		0.461078	0.561078
delA+aav9-ctr_2	9355.98	9554	0.87		0.520958
delA+aav9-ctr_3	7273.6	10754	0.64		0.383234
delA+aav9-ctr_4	13455	11365	1.25		0.748503
delA+aav9-ctr_5	9055.2	10764	1.1		0.658683
delA+aav9-ctr_6	9668.34	8232	0.99		0.592814
delA+aav9-ctr_7	12013.4	9766	1.23		0.736527
delA+aav9-ctr_8	14949	9767	1.32		0.790419
delA+aav9-ctr_9	5933.9	11325	0.49		0.293413
delA+aav9-ctr_10	8141.57	12110	0.71		0.42515
delA_aav9-pkp2_1	15828.6	11467	1.24		0.742515	0.953293
delA_aav9-pkp2_2	14473.8	12765	1.32		0.790419
delA_aav9-pkp2_3	15761.5	10965	1.67		1
delA_aav9-pkp2_4	10795.9	9438	1.65		0.988024
delA_aav9-pkp2_5	14711.2	6543	1.72		1.02994
delA_aav9-pkp2_6	14748.6	8553	1.88		1.12575
delA_aav9-pkp2_7	16678.6	7845	1.69		1.01198
delA_aav9-pkp2_8	18569	9869	1.78		1.06587
delA_aav9-pkp2_9	13641.3	10432	1.38		0.826347
delA_aav9-pkp2_10	0	9885	1.59		0.952096

## Sheet: Figure 5M
Sample	JUP	Loading control (VIN)	Ratio	Average control	Normalized data	Average
wt+aav9-ctr_1	8300.04	6748	1.23	1.401	0.877944	1
wt+aav9-ctr_2	10107.6	7543	1.34		0.95646
wt+aav9-ctr_3	9864.74	6947	1.42		1.01356
wt+aav9-ctr_4	10606	6887	1.54		1.09921
wt+aav9-ctr_5	9255.6	6856	1.35		0.963597
wt+aav9-ctr_6	9491.98	7474	1.27		0.906495
wt+aav9-ctr_7	7325.28	5087	1.44		1.02784
wt+aav9-ctr_8	11803.5	9675	1.22		0.870807
wt+aav9-ctr_9	18386.6	10567	1.74		1.24197
wt+aav9-ctr_10	10915	7476	1.46		1.04211
wt+aav9-PKP2_1	16161.2	9235	1.75		1.24911	1.16631
wt+aav9-PKP2_2	16309	8675	1.88		1.3419
wt+aav9-PKP2_3	20139.3	10223	1.97		1.40614
wt+aav9-PKP2_4	16427.8	9334	1.76		1.25625
wt+aav9-PKP2_5	17031.3	8779	1.94		1.38473
wt+aav9-PKP2_6	11663	7934	1.47		1.04925
wt+aav9-PKP2_7	13963.9	8463	1.65		1.17773
wt+aav9-PKP2_8	11286.5	9176	1.23		0.877944
wt+aav9-PKP2_9	10846.5	7585	1.43		1.0207
wt+aav9-PKP2_10	12181.7	9668	1.26		0.899358
delA+aav9-ctr_1	7711.62	8967	0.86		0.613847	0.537473
delA+aav9-ctr_2	7356.58	9554	0.77		0.549607
delA+aav9-ctr_3	7420.26	10754	0.69		0.492505
delA+aav9-ctr_4	4886.95	11365	0.43		0.306924
delA+aav9-ctr_5	13024.4	10764	1.21		0.863669
delA+aav9-ctr_6	7161.84	8232	0.87		0.620985
delA+aav9-ctr_7	6347.9	9766	0.65		0.463954
delA+aav9-ctr_8	7227.58	9767	0.74		0.528194
delA+aav9-ctr_9	8720.25	11325	0.77		0.549607
delA+aav9-ctr_10	6539.4	12110	0.54		0.385439
delA_aav9-pkp2_1	18691.2	11467	1.63		1.16345	1.11492
delA_aav9-pkp2_2	19658.1	12765	1.54		1.09921
delA_aav9-pkp2_3	15022.1	10965	1.37		0.977873
delA_aav9-pkp2_4	15383.9	9438	1.63		1.16345
delA_aav9-pkp2_5	10795.9	6543	1.65		1.17773
delA_aav9-pkp2_6	15224.3	8553	1.78		1.27052
delA_aav9-pkp2_7	12944.2	7845	1.65		1.17773
delA_aav9-pkp2_8	14211.4	9869	1.44		1.02784
delA_aav9-pkp2_9	14396.2	10432	1.38		0.985011
delA_aav9-pkp2_10	15321.8	9885	1.55		1.10635

## Sheet: Figure 5N
Sample	DSP	Loading control (VIN)	Ratio	Average control	Normalized data	Average
wt+aav9-ctr_1	6478.08	6748	0.96	0.98	0.979592	1
wt+aav9-ctr_2	9127.03	7543	1.21		1.23469
wt+aav9-ctr_3	5904.95	6947	0.85		0.867347
wt+aav9-ctr_4	6473.78	6887	0.94		0.959184
wt+aav9-ctr_5	7610.16	6856	1.11		1.13265
wt+aav9-ctr_6	6502.38	7474	0.87		0.887755
wt+aav9-ctr_7	4476.56	5087	0.88		0.897959
wt+aav9-ctr_8	8030.25	9675	0.83		0.846939
wt+aav9-ctr_9	12574.7	10567	1.19		1.21429
wt+aav9-ctr_10	7176.96	7476	0.96		0.979592
wt+aav9-PKP2_1	11266.7	9235	1.22		1.2449	1.14286
wt+aav9-PKP2_2	9802.75	8675	1.13		1.15306
wt+aav9-PKP2_3	11347.5	10223	1.11		1.13265
wt+aav9-PKP2_4	11294.1	9334	1.21		1.23469
wt+aav9-PKP2_5	8340.05	8779	0.95		0.969388
wt+aav9-PKP2_6	5157.1	7934	0.65		0.663265
wt+aav9-PKP2_7	10409.5	8463	1.23		1.2551
wt+aav9-PKP2_8	10001.8	9176	1.09		1.11224
wt+aav9-PKP2_9	10012.2	7585	1.32		1.34694
wt+aav9-PKP2_10	12471.7	9668	1.29		1.31633
delA+aav9-ctr_1	6994.26	8967	0.78		0.795918	0.743878
delA+aav9-ctr_2	9362.92	9554	0.98		1
delA+aav9-ctr_3	7205.18	10754	0.67		0.683673
delA+aav9-ctr_4	7614.55	11365	0.67		0.683673
delA+aav9-ctr_5	7319.52	10764	0.68		0.693878
delA+aav9-ctr_6	6997.2	8232	0.85		0.867347
delA+aav9-ctr_7	12012.2	9766	1.23		1.2551
delA+aav9-ctr_8	5469.52	9767	0.56		0.571429
delA+aav9-ctr_9	6115.5	11325	0.54		0.55102
delA+aav9-ctr_10	3996.3	12110	0.33		0.336735
delA_aav9-pkp2_1	10893.6	11467	0.95		0.969388	1.18673
delA_aav9-pkp2_2	18892.2	12765	1.48		1.5102
delA_aav9-pkp2_3	12719.4	10965	1.16		1.18367
delA_aav9-pkp2_4	14534.5	9438	1.54		1.57143
delA_aav9-pkp2_5	11973.7	6543	1.83		1.86735
delA_aav9-pkp2_6	10520.2	8553	1.23		1.2551
delA_aav9-pkp2_7	6668.25	7845	0.85		0.867347
delA_aav9-pkp2_8	9079.48	9869	0.92		0.938776
delA_aav9-pkp2_9	5946.24	10432	0.57		0.581633
delA_aav9-pkp2_10	10873.5	9885	1.1		1.12245

## Sheet: Figure 5O
Sample	DSG2	Loading control (VIN)	Ratio	Average control	Normalized data	Average
wt+aav9-ctr_1	9317.25	7575	1.23	1.23	1	1
wt+aav9-ctr_2	9531.57	8587	1.11		0.902439
wt+aav9-ctr_3	12600.7	9546	1.32		1.07317
wt+aav9-ctr_4	7630.28	7786	0.98		0.796748
wt+aav9-ctr_5	9730	7784	1.25		1.01626
wt+aav9-ctr_6	10341.9	8547	1.21		0.98374
wt+aav9-ctr_7	11293.9	8556	1.32		1.07317
wt+aav9-ctr_8	9706.32	7956	1.22		0.99187
wt+aav9-ctr_9	12679.8	8867	1.43		1.1626
wt+aav9-ctr_10	11779.7	9577	1.23		1
wt+aav9-PKP2_1	6129.16	4574	1.34		1.08943	1.28569
wt+aav9-PKP2_2	8590.12	5578	1.54		1.25203
wt+aav9-PKP2_3	12278.6	9232	1.33		1.0813
wt+aav9-PKP2_4	8281.65	5343	1.55		1.26016
wt+aav9-PKP2_5	11149	6757	1.65		1.34146
wt+aav9-PKP2_6	2173.48	8557	0.254		0.206504
wt+aav9-PKP2_7	18731.4	7553	2.48		2.01626
wt+aav9-PKP2_8	19588.8	7867	2.49		2.02439
wt+aav9-PKP2_9	12597.7	7589	1.66		1.34959
wt+aav9-PKP2_10	11514	7575	1.52		1.23577
delA+aav9-ctr_1	8421.6	9680	0.87		0.707317	0.747967
delA+aav9-ctr_2	6347.35	8695	0.73		0.593496
delA+aav9-ctr_3	9085.44	9464	0.96		0.780488
delA+aav9-ctr_4	10568.2	10675	0.99		0.804878
delA+aav9-ctr_5	10096.2	11344	0.89		0.723577
delA+aav9-ctr_6	6990.1	10754	0.65		0.528455
delA+aav9-ctr_7	5623.05	9865	0.57		0.463415
delA+aav9-ctr_8	6581.76	6856	0.96		0.780488
delA+aav9-ctr_9	10764.6	9786	1.1		0.894309
delA+aav9-ctr_10	14703.8	9935	1.48		1.20325
delA_aav9-pkp2_1	14009.9	8867	1.58		1.28455	1.16748
delA_aav9-pkp2_2	13616.6	9456	1.44		1.17073
delA_aav9-pkp2_3	11054.7	7785	1.42		1.15447
delA_aav9-pkp2_4	12554.1	8658	1.45		1.17886
delA_aav9-pkp2_5	13832.5	8867	1.56		1.26829
delA_aav9-pkp2_6	10636.9	6566	1.62		1.31707
delA_aav9-pkp2_7	13500.6	8882	1.52		1.23577
delA_aav9-pkp2_8	11317	7859	1.44		1.17073
delA_aav9-pkp2_9	13130.9	10763	1.22		0.99187
delA_aav9-pkp2_10	1248.75	1125	1.11		0.902439

## Sheet: Figure 5P
Sample	MYC	Loading control (VIN)	Ratio	Average control	Normalized data	Average	T.Test
wt+aav9-ctr_1		7575		#DIV/0!	#DIV/0!	#DIV/0!	0.794445
wt+aav9-ctr_2		8587			#DIV/0!
wt+aav9-ctr_3		9546			#DIV/0!
wt+aav9-ctr_4		7786			#DIV/0!
wt+aav9-ctr_5		7784			#DIV/0!
wt+aav9-ctr_6		8547			#DIV/0!
wt+aav9-ctr_7		8556			#DIV/0!
wt+aav9-ctr_8		7956			#DIV/0!
wt+aav9-ctr_9		8867			#DIV/0!
wt+aav9-ctr_10		9577			#DIV/0!
wt+aav9-PKP2_1	5626.02	4574	1.23		#DIV/0!	#DIV/0!
wt+aav9-PKP2_2	6749.38	5578	1.21		#DIV/0!
wt+aav9-PKP2_3	10247.5	9232	1.11		#DIV/0!
wt+aav9-PKP2_4	7640.49	5343	1.43		#DIV/0!
wt+aav9-PKP2_5	7905.69	6757	1.17		#DIV/0!
wt+aav9-PKP2_6	11552	8557	1.35		#REF!
wt+aav9-PKP2_7	9516.78	7553	1.26		#DIV/0!
wt+aav9-PKP2_8	10384.4	7867	1.32		#DIV/0!
wt+aav9-PKP2_9	8272.01	7589	1.09		#DIV/0!
wt+aav9-PKP2_10	8938.5	7575	1.18		#DIV/0!
delA+aav9-ctr_1		9680			#DIV/0!	#DIV/0!
delA+aav9-ctr_2		8695			#DIV/0!
delA+aav9-ctr_3		9464			#DIV/0!
delA+aav9-ctr_4		10675			#DIV/0!
delA+aav9-ctr_5		11344			#DIV/0!
delA+aav9-ctr_6		10754			#DIV/0!
delA+aav9-ctr_7		9865			#DIV/0!
delA+aav9-ctr_8		6856			#DIV/0!
delA+aav9-ctr_9		9786			#DIV/0!
delA+aav9-ctr_10		9935			#DIV/0!
delA_aav9-pkp2_1	11881.8	8867	1.34		#DIV/0!	#DIV/0!
delA_aav9-pkp2_2	12576.5	9456	1.33		#DIV/0!
delA_aav9-pkp2_3	12845.2	7785	1.65		#DIV/0!
delA_aav9-pkp2_4	13333.3	8658	1.54		#DIV/0!
delA_aav9-pkp2_5	12325.1	8867	1.39		#DIV/0!
delA_aav9-pkp2_6	10636.9	6566	1.62		#DIV/0!
delA_aav9-pkp2_7	7727.34	8882	0.87		#DIV/0!
delA_aav9-pkp2_8	2672.06	7859	0.34		#DIV/0!
delA_aav9-pkp2_9	15391.1	10763	1.43		#DIV/0!
delA_aav9-pkp2_10	1248.75	1125	1.11		#DIV/0!

[truncated: 2 more sheets: Figure 5Q, Figure 5R]
