# Supplementary material for: Therapeutic efficacy of AAV-mediated restoration of PKP2 in arrhythmogenic cardiomyopathy
Source: Nat Cardiovasc Res. 2023 Dec 7;2(12):1262–76. doi: 10.1038/s44161-023-00378-9 (PMC11041734; doi:10.1038/s44161-023-00378-9)
Supplement: Supplementary file 12 — Statistical source data. [file 44161_2023_378_MOESM12_ESM.xlsx]

## Sheet: Figure 6D
Sample	PKP2	Loading control (VIN)	Ratio	Average control	Normalized data	Average
wt+aav9-ctr_1	5180.8	6476	0.8	0.9775	0.818414	1
wt+aav9-ctr_2	10744.8	8954	1.2		1.22762
wt+aav9-ctr_3	5642.52	7234	0.78		0.797954
wt+aav9-ctr_4	8992.2	8564	1.05		1.07417
wt+aav9-ctr_5	10389.5	9445	1.1		1.12532
wt+aav9-ctr_6	9163.7	9646	0.95		0.971867
wt+aav9-ctr_7	5380.05	5785	0.93		0.951407
wt+aav9-ctr_8	9669.74	9574	1.01		1.03325
wt+aav9-PKP2_1	11632.1	9457	1.23		1.25831	0.988491
wt+aav9-PKP2_2	10288.8	8574	1.2		1.22762
wt+aav9-PKP2_3	8300.25	9765	0.85		0.869565
wt+aav9-PKP2_4	6326.4	9885	0.64		0.654731
wt+aav9-PKP2_5	11170.9	9974	1.12		1.14578
wt+aav9-PKP2_6	8773.94	8953	0.98		1.00256
wt+aav9-PKP2_7	5729.88	7346	0.78		0.797954
wt+aav9-PKP2_8	7037.31	7567	0.93		0.951407
delA+aav9-ctr_1	5267.16	9754	0.54		0.55243	0.553708
delA+aav9-ctr_2	6806.56	8956	0.76		0.777494
delA+aav9-ctr_3	2943.72	8658	0.34		0.347826
delA+aav9-ctr_4	2457.78	9453	0.26		0.265985
delA+aav9-ctr_5	6456.45	9933	0.65		0.664962
delA+aav9-ctr_6	4628.64	9643	0.48		0.491049
delA+aav9-ctr_7	6424.5	8566	0.75		0.767263
delA+aav9-ctr_8	4748.7	8634	0.55		0.56266
delA_aav9-pkp2_1	7596.96	9996	0.76		0.777494	0.855499
delA_aav9-pkp2_2	7791.95	8755	0.89		0.910486
delA_aav9-pkp2_3	4898.32	8747	0.56		0.57289
delA_aav9-pkp2_4	9438.25	9935	0.95		0.971867
delA_aav9-pkp2_5	11072.9	10647	1.04		1.06394
delA_aav9-pkp2_6	8859.48	10547	0.84		0.859335
delA_aav9-pkp2_7	8774.18	11857	0.74		0.757033
delA_aav9-pkp2_8	8523.97	9367	0.91		0.930946

## Sheet: Figure 6E
Sample	MYC	Loading control (VIN)	Ratio	Average control	Normalized data	Average
wt+aav9-ctr_1		13524	0	0	#DIV/0!	#DIV/0!
wt+aav9-ctr_2		12954			#DIV/0!
wt+aav9-ctr_3		11745			#DIV/0!
wt+aav9-ctr_4		12754			#DIV/0!
wt+aav9-ctr_5		11993			#DIV/0!
wt+aav9-ctr_6		10547			#DIV/0!
wt+aav9-ctr_7		11654			#DIV/0!
wt+aav9-ctr_8		12764			#DIV/0!
wt+aav9-PKP2_1	9923.25	13231	0.75		#DIV/0!	#DIV/0!
wt+aav9-PKP2_2	9658.66	11231	0.86		#DIV/0!
wt+aav9-PKP2_3	5739.8	10436	0.55		#DIV/0!
wt+aav9-PKP2_4	11704.9	12321	0.95		#DIV/0!
wt+aav9-PKP2_5	6891.72	10442	0.66		#DIV/0!
wt+aav9-PKP2_6	10403.1	11432	0.91		#DIV/0!
wt+aav9-PKP2_7	5946.24	10432	0.57		#DIV/0!
wt+aav9-PKP2_8	9513	11325	0.84		#DIV/0!
delA+aav9-ctr_1		12537			#DIV/0!	#DIV/0!
delA+aav9-ctr_2		10001			#DIV/0!
delA+aav9-ctr_3		9522			#DIV/0!
delA+aav9-ctr_4		8743			#DIV/0!
delA+aav9-ctr_5		9436			#DIV/0!
delA+aav9-ctr_6		10342			#DIV/0!
delA+aav9-ctr_7		11325			#DIV/0!
delA+aav9-ctr_8		10521			#DIV/0!
delA_aav9-pkp2_1	5381.2	9784	0.55		#DIV/0!	#DIV/0!
delA_aav9-pkp2_2	6151.93	10427	0.59		#DIV/0!
delA_aav9-pkp2_3	7022.74	11327	0.62		#DIV/0!
delA_aav9-pkp2_4	13812.4	14852	0.93		#DIV/0!
delA_aav9-pkp2_5	7307.04	15223	0.48		#DIV/0!
delA_aav9-pkp2_6	6365.35	10435	0.61		#DIV/0!
delA_aav9-pkp2_7	3499.09	9457	0.37		#DIV/0!
delA_aav9-pkp2_8	4983.44	11326	0.44		#DIV/0!

## Sheet: Figure 6F
Sample	JUP	Loading control (VIN)	Ratio	Average control	Normalized data	Average
wt+aav9-ctr_1	8548.32	6476	1.32	1.085	1.21659	1
wt+aav9-ctr_2	12983.3	8954	1.45		1.33641
wt+aav9-ctr_3	10417	7234	1.44		1.32719
wt+aav9-ctr_4	5566.6	8564	0.65		0.599078
wt+aav9-ctr_5	8028.25	9445	0.85		0.78341
wt+aav9-ctr_6	7523.88	9646	0.78		0.718894
wt+aav9-ctr_7	5148.65	5785	0.89		0.820276
wt+aav9-ctr_8	12446.2	9574	1.3		1.19816
wt+aav9-PKP2_1	8984.15	9457	0.95		0.875576	0.869816
wt+aav9-PKP2_2	6516.24	8574	0.76		0.700461
wt+aav9-PKP2_3	6444.9	9765	0.66		0.608295
wt+aav9-PKP2_4	9094.2	9885	0.92		0.847926
wt+aav9-PKP2_5	14961	9974	1.5		1.38249
wt+aav9-PKP2_6	10743.6	8953	1.2		1.10599
wt+aav9-PKP2_7	5068.74	7346	0.69		0.635945
wt+aav9-PKP2_8	6583.29	7567	0.87		0.801843
delA+aav9-ctr_1	6145.02	9754	0.63		0.580645	0.480415
delA+aav9-ctr_2	5104.92	8956	0.57		0.525346
delA+aav9-ctr_3	6406.92	8658	0.74		0.682028
delA+aav9-ctr_4	3686.67	9453	0.39		0.359447
delA+aav9-ctr_5	3178.56	9933	0.32		0.294931
delA+aav9-ctr_6	4532.21	9643	0.47		0.43318
delA+aav9-ctr_7	3769.04	8566	0.44		0.40553
delA+aav9-ctr_8	5266.74	8634	0.61		0.562212
delA_aav9-pkp2_1	8496.6	9996	0.85		0.78341	0.75
delA_aav9-pkp2_2	6828.9	8755	0.78		0.718894
delA_aav9-pkp2_3	6910.13	8747	0.79		0.728111
delA_aav9-pkp2_4	8246.05	9935	0.83		0.764977
delA_aav9-pkp2_5	8943.48	10647	0.84		0.774194
delA_aav9-pkp2_6	7488.37	10547	0.71		0.654378
delA_aav9-pkp2_7	11738.4	11857	0.99		0.912442
delA_aav9-pkp2_8	6744.24	9367	0.72		0.663594

## Sheet: Figure 6G
Sample	DSP	Loading control (VIN)	Ratio	Average control	Normalized data	Average
wt+aav9-ctr_1	4921.76	6476	0.76	0.78	0.974359	1
wt+aav9-ctr_2	6178.26	8954	0.69		0.884615
wt+aav9-ctr_3	6438.26	7234	0.89		1.14103
wt+aav9-ctr_4	5823.52	8564	0.68		0.871795
wt+aav9-ctr_5	7272.65	9445	0.77		0.987179
wt+aav9-ctr_6	5691.14	9646	0.59		0.75641
wt+aav9-ctr_7	4280.9	5785	0.74		0.948718
wt+aav9-ctr_8	10722.9	9574	1.12		1.4359
wt+aav9-PKP2_1	7187.32	9457	0.76		0.974359	1.00801
wt+aav9-PKP2_2	8402.52	8574	0.98		1.25641
wt+aav9-PKP2_3	9765	9765	1		1.28205
wt+aav9-PKP2_4	8204.55	9885	0.83		1.0641
wt+aav9-PKP2_5	7879.46	9974	0.79		1.01282
wt+aav9-PKP2_6	7520.52	8953	0.84		1.07692
wt+aav9-PKP2_7	5656.42	7346	0.77		0.987179
wt+aav9-PKP2_8	2421.44	7567	0.32		0.410256
delA+aav9-ctr_1	4486.84	9754	0.46		0.589744	0.633013
delA+aav9-ctr_2	3403.28	8956	0.38		0.487179
delA+aav9-ctr_3	5367.96	8658	0.62		0.794872
delA+aav9-ctr_4	5199.15	9453	0.55		0.705128
delA+aav9-ctr_5	4867.17	9933	0.49		0.628205
delA+aav9-ctr_6	5689.37	9643	0.59		0.75641
delA+aav9-ctr_7	3769.04	8566	0.44		0.564103
delA+aav9-ctr_8	3626.28	8634	0.42		0.538462
delA_aav9-pkp2_1	5497.8	9996	0.55		0.705128	0.985577
delA_aav9-pkp2_2	6828.9	8755	0.78		1
delA_aav9-pkp2_3	7260.01	8747	0.83		1.0641
delA_aav9-pkp2_4	8246.05	9935	0.83		1.0641
delA_aav9-pkp2_5	8943.48	10647	0.84		1.07692
delA_aav9-pkp2_6	7488.37	10547	0.71		0.910256
delA_aav9-pkp2_7	10552.7	11857	0.89		1.14103
delA_aav9-pkp2_8	6744.24	9367	0.72		0.923077

## Sheet: Figure 6H
Sample	DSG2	Loading control (VIN)	Ratio	Average control	Normalized data	Average
wt+aav9-ctr_1	14876.4	13524	1.1	1.0375	1.06024	1
wt+aav9-ctr_2	11270	12954	0.87		0.838554
wt+aav9-ctr_3	11157.8	11745	0.95		0.915663
wt+aav9-ctr_4	15304.8	12754	1.2		1.15663
wt+aav9-ctr_5	10074.1	11993	0.84		0.809639
wt+aav9-ctr_6	14238.5	10547	1.35		1.3012
wt+aav9-ctr_7	10139	11654	0.87		0.838554
wt+aav9-ctr_8	14295.7	12764	1.12		1.07952
wt+aav9-PKP2_1	15215.6	13231	1.15		1.10843	1.04458
wt+aav9-PKP2_2	13814.1	11231	1.23		1.18554
wt+aav9-PKP2_3	13775.5	10436	1.32		1.27229
wt+aav9-PKP2_4	10965.7	12321	0.89		0.857831
wt+aav9-PKP2_5	9815.48	10442	0.94		0.906024
wt+aav9-PKP2_6	8574	11432	0.75		0.722892
wt+aav9-PKP2_7	11996.8	10432	1.15		1.10843
wt+aav9-PKP2_8	14043	11325	1.24		1.19518
delA+aav9-ctr_1	8525.16	12537	0.68		0.655422	0.621687
delA+aav9-ctr_2	5300.53	10001	0.53		0.510843
delA+aav9-ctr_3	6094.08	9522	0.64		0.616867
delA+aav9-ctr_4	6294.96	8743	0.72		0.693976
delA+aav9-ctr_5	6982.64	9436	0.74		0.713253
delA+aav9-ctr_6	8066.76	10342	0.78		0.751807
delA+aav9-ctr_7	6228.75	11325	0.55		0.53012
delA+aav9-ctr_8	5470.92	10521	0.52		0.501205
delA_aav9-pkp2_1	9099.12	9784	0.93		0.896386	0.912048
delA_aav9-pkp2_2	9071.49	10427	0.87		0.838554
delA_aav9-pkp2_3	10873.9	11327	0.96		0.925301
delA_aav9-pkp2_4	13663.8	14852	0.92		0.886747
delA_aav9-pkp2_5	14157.4	15223	0.93		0.896386
delA_aav9-pkp2_6	9287.15	10435	0.89		0.857831
delA_aav9-pkp2_7	6903.61	9457	0.73		0.703614
delA_aav9-pkp2_8	15176.8	11326	1.34		1.29157

## Sheet: Figure 6I
WT+AAV-ctr	WT+AAV-PKP2	MUT+AAV-ctr	MUT+AAV-PKP2
52.371	47.8198	50.9676	52.371
50.3967	50.2447	52.8766	50.3967
48.4342	57.8858	53.6794	48.4342
50.9243	51.3224	50.7069	50.9243
49.4234	49.2342	51.8665	49.4234
48.4384	50.9424	50.9664	48.4384
49.2433	52.3435	51.4654	49.2433
50.2434	53.4234	47.5357	50.2434

## Sheet: Figure 6J
WT+AAV-ctr	WT+AAV-PKP2	MUT+AAV-ctr	MUT+AAV-PKP2
15.5	15.7	17.3	16.6
16.2	16.8	17.8	17.2
15.7	15.6	17.5	17.3
15.2	17.5	18.3	16.2
14.9	16.3	17.9	16.4
16.3	15.4	18.2	16.6
15.1	15.2	16.9	15.3
15.4	14.9	17.4	16.3

## Sheet: Figure 6K
WT+AAV-ctr	WT+AAV-PKP2	MUT+AAV-ctr	MUT+AAV-PKP2
1.5	1.54	1.28	1.46
1.6	1.56	1.3	1.54
1.45	1.48	1.26	1.56
1.4	1.49	1.31	1.48
1.42	1.53	1.32	1.52
1.53	1.58	1.35	1.47
1.56	1.5	1.47	1.54
1.65	1.49	1.33	1.4
