# Supplementary material for: Therapeutic efficacy of AAV-mediated restoration of PKP2 in arrhythmogenic cardiomyopathy
Source: Nat Cardiovasc Res. 2023 Dec 7;2(12):1262–76. doi: 10.1038/s44161-023-00378-9 (PMC11041734; doi:10.1038/s44161-023-00378-9)
Supplement: Supplementary file 14 — Statistical source data. [file 44161_2023_378_MOESM14_ESM.xlsx]

## Sheet: ED_Figure 1A
PKP2_diff1	Gene Ct	Housekeeping Ct (GUS)	Delta Ct	Delta Ct - Control Mean	2^DeltaDelta Ct	Control Average	Mean all samples	Fold change	SEM	Mean FC		PKP2_diff2	Gene Ct	Housekeeping Ct (GUS)	Delta Ct	Delta Ct - Control Mean	2^DeltaDelta Ct	Control Average	Mean all samples	Fold change	SEM	Mean FC		PKP2_diff3	Gene Ct	Housekeeping Ct (GUS)	Delta Ct	Delta Ct - Control Mean	2^DeltaDelta Ct	Control Average	Mean all samples	Fold change	SEM	Mean FC
corrected + AAV6-ctr _1	23.45	21.23	2.22	-0.143333	1.10445	2.36333	1.01011	1.0934	0.065395	1		corrected + AAV6-ctr _1	23.65	22.01	1.64	0.163333	0.89296	1.47667	1.00266	0.890591	0.0323198	1		corrected + AAV6-ctr _1	24.21	21.45	2.76	0.0966667	0.935191	2.66333	1.00436	0.931133	0.0410021	1
corrected + AAV6-ctr _2	23.57	21.21	2.36	-0.00333333	1.00231			0.992283				corrected + AAV6-ctr _2	23.56	22.12	1.44	-0.0366667	1.02574			1.02302				corrected + AAV6-ctr _2	24.09	21.54	2.55	-0.113333	1.08172			1.07703
corrected + AAV6-ctr _3	23.58	21.03	2.55	0.186667	0.878633			0.869841				corrected + AAV6-ctr _3	23.44	22.11	1.33	-0.146667	1.10701			1.10407				corrected + AAV6-ctr _3	24.13	21.63	2.5	-0.163333	1.11987			1.11501
corrected + AAV6-ctr _4	23.69	21.12	2.57	0.206667	0.866537			0.857866				corrected + AAV6-ctr _4	23.67	22.08	1.59	0.113333	0.92445			0.921997				corrected + AAV6-ctr _4	24.32	21.73	2.59	-0.0733333	1.05214			1.04758
corrected + AAV6-ctr _5	22.98	20.98	2	-0.363333	1.28639			1.27352				corrected + AAV6-ctr _5	23.66	22.22	1.44	-0.0366667	1.02574			1.02302				corrected + AAV6-ctr _5	24.45	21.55	2.9	0.236667	0.848704			0.845021
corrected + AAV6-ctr _6	23.64	21.16	2.48	0.116667	0.922316			0.913087				corrected + AAV6-ctr _6	23.65	22.23	1.42	-0.0566667	1.04006			1.0373				corrected + AAV6-ctr _6	24.33	21.65	2.68	0.0166667	0.988514			0.984224
delC + AAV6-ctr_1	24.76	21.25	3.51	1.14667	0.451668	3.51667	0.460092	0.447148	0.040386	0.455488		delC + AAV6-ctr_1	24.76	22.1	2.66	1.18333	0.440333	2.45833	0.509564	0.439165	0.0262143	0.508212		delC + AAV6-ctr_1	25.32	21.83	3.49	0.826667	0.56383	3.48	0.573112	0.561384	0.0343009	0.570625
delC + AAV6-ctr_2	24.54	21.37	3.17	0.806667	0.571701			0.56598				delC + AAV6-ctr_2	24.84	22.31	2.53	1.05333	0.481854			0.480575				delC + AAV6-ctr_2	25.31	21.9	3.41	0.746667	0.595979			0.593393
delC + AAV6-ctr_3	24.89	21.29	3.6	1.23667	0.424352			0.420106				delC + AAV6-ctr_3	24.54	22.02	2.52	1.04333	0.485205			0.483918				delC + AAV6-ctr_3	25.25	21.94	3.31	0.646667	0.638754			0.635983
delC + AAV6-ctr_4	24.63	21.32	3.31	0.946667	0.51883			0.513638				delC + AAV6-ctr_4	24.46	22.31	2.15	0.673333	0.627056			0.625393				delC + AAV6-ctr_4	25.27	21.45	3.82	1.15667	0.448548			0.446601
delC + AAV6-ctr_5	25.03	20.86	4.17	1.80667	0.285851			0.28299				delC + AAV6-ctr_5	24.63	22.24	2.39	0.913333	0.530957			0.529548				delC + AAV6-ctr_5	25.21	21.58	3.63	0.966667	0.511687			0.509466
delC + AAV6-ctr_6	24.65	21.31	3.34	0.976667	0.508152			0.503067				delC + AAV6-ctr_6	24.48	21.98	2.5	1.02333	0.491978			0.490673				delC + AAV6-ctr_6	25.05	21.83	3.22	0.556667	0.679871			0.676921
delC + AAV6-PKP2_1	21.23	21.34	-0.11	-2.47333	5.55325	0.228333	4.58019	5.49768	0.575594	4.53436		delC + AAV6-PKP2_1	21.61	21.89	-0.28	-1.75667	3.37916	-0.606667	4.26989	3.3702	0.225343	4.25857		delC + AAV6-PKP2_1	22.34	21.54	0.8	-1.86333	3.63847	0.535	4.4137	3.62268	0.273628	4.39455
delC + AAV6-PKP2_2	20.98	21.27	-0.29	-2.65333	6.29119			6.22824				delC + AAV6-PKP2_2	21.33	22.03	-0.7	-2.17667	4.52108			4.50908				delC + AAV6-PKP2_2	22.12	21.49	0.63	-2.03333	4.0935			4.07573
delC + AAV6-PKP2_3	21.46	20.78	0.68	-1.68333	3.21169			3.17955				delC + AAV6-PKP2_3	21.43	22.15	-0.72	-2.19667	4.58419			4.57203				delC + AAV6-PKP2_3	22.06	21.55	0.51	-2.15333	4.44854			4.42924
delC + AAV6-PKP2_4	21.63	21.12	0.51	-1.85333	3.61334			3.57718				delC + AAV6-PKP2_4	21.56	22.01	-0.45	-1.92667	3.80176			3.79167				delC + AAV6-PKP2_4	22.09	21.87	0.22	-2.44333	5.43897			5.41537
delC + AAV6-PKP2_5	20.94	21.09	-0.15	-2.51333	5.70938			5.65224				delC + AAV6-PKP2_5	21.45	22.24	-0.79	-2.26667	4.8121			4.79933				delC + AAV6-PKP2_5	22.13	21.77	0.36	-2.30333	4.93597			4.91455
delC + AAV6-PKP2_6	21.87	21.14	0.73	-1.63333	3.10229			3.07125				delC + AAV6-PKP2_6	21.44	22.14	-0.7	-2.17667	4.52108			4.50908				delC + AAV6-PKP2_6	22.31	21.62	0.69	-1.97333	3.92674			3.9097

## Sheet: ED_Figure 1B
JUP_diff1	Gene Ct	Housekeeping Ct (GUS)	Delta Ct	Delta Ct - Control Mean	2^DeltaDelta Ct	Control Average	Mean all samples	Fold change	SEM	Mean FC		JUP_diff2	Gene Ct	Housekeeping Ct (GUS)	Delta Ct	Delta Ct - Control Mean	2^DeltaDelta Ct	Control Average	Mean all samples	Fold change	SEM	Mean FC		JUP_diff3	Gene Ct	Housekeeping Ct (GUS)	Delta Ct	Delta Ct - Control Mean	2^DeltaDelta Ct	Control Average	Mean all samples	Fold change	SEM	Mean FC
corrected + AAV6-ctr _1	23.35	21.23	2.12	-0.293333	1.22547	2.41333	1.01949	1.20204	0.0872615	1		corrected + AAV6-ctr _1	23.54	22.01	1.53	0.0516667	0.964821	1.47833	1.00363	0.961329	0.0378587	1		corrected + AAV6-ctr _1	24.54	21.45	3.09	0.311667	0.80571	2.77833	1.01302	0.795357	0.0716583	1
corrected + AAV6-ctr _2	23.56	21.21	2.35	-0.0633333	1.04488			1.0249				corrected + AAV6-ctr _2	23.46	22.12	1.34	-0.138333	1.10063			1.09665				corrected + AAV6-ctr _2	24.55	21.54	3.01	0.231667	0.85165			0.840707
corrected + AAV6-ctr _3	23.48	21.03	2.45	0.0366667	0.974905			0.956263				corrected + AAV6-ctr _3	23.77	22.11	1.66	0.181667	0.881684			0.878493				corrected + AAV6-ctr _3	24.12	21.63	2.49	-0.288333	1.22123			1.20554
corrected + AAV6-ctr _4	23.89	21.12	2.77	0.356667	0.780967			0.766033				corrected + AAV6-ctr _4	23.67	22.08	1.59	0.111667	0.925518			0.922169				corrected + AAV6-ctr _4	24.24	21.73	2.51	-0.268333	1.20442			1.18894
corrected + AAV6-ctr _5	23.01	20.98	2.03	-0.383333	1.30435			1.27941				corrected + AAV6-ctr _5	23.56	22.22	1.34	-0.138333	1.10063			1.09665				corrected + AAV6-ctr _5	24.43	21.55	2.88	0.101667	0.931956			0.91998
corrected + AAV6-ctr _6	23.92	21.16	2.76	0.346667	0.786399			0.771361				corrected + AAV6-ctr _6	23.64	22.23	1.41	-0.0683333	1.0485			1.04471				corrected + AAV6-ctr _6	24.34	21.65	2.69	-0.0883333	1.06314			1.04948
delC + AAV6-ctr_1	23.95	21.25	2.7	0.286667	0.819794	2.55833	0.986799	0.804118	0.181021	0.967929		delC + AAV6-ctr_1	23.34	22.1	1.24	-0.238333	1.17963	1.43333	1.03779	1.17536	0.0501857	1.03403		delC + AAV6-ctr_1	24.12	21.83	2.29	-0.488333	1.40282	2.515	1.21113	1.3848	0.0698663	1.19557
delC + AAV6-ctr_2	23.34	21.37	1.97	-0.443333	1.35974			1.33374				delC + AAV6-ctr_2	23.55	22.31	1.24	-0.238333	1.17963			1.17536				delC + AAV6-ctr_2	24.22	21.9	2.32	-0.458333	1.37395			1.3563
delC + AAV6-ctr_3	24.74	21.29	3.45	1.03667	0.487452			0.478131				delC + AAV6-ctr_3	23.68	22.02	1.66	0.181667	0.881684			0.878493				delC + AAV6-ctr_3	24.43	21.94	2.49	-0.288333	1.22123			1.20554
delC + AAV6-ctr_4	22.98	21.32	1.66	-0.753333	1.68568			1.65345				delC + AAV6-ctr_4	23.79	22.31	1.48	0.00166667	0.998845			0.99523				delC + AAV6-ctr_4	24.32	21.45	2.87	0.0916667	0.938438			0.926379
delC + AAV6-ctr_5	23.89	20.86	3.03	0.616667	0.652176			0.639705				delC + AAV6-ctr_5	23.65	22.24	1.41	-0.0683333	1.0485			1.04471				delC + AAV6-ctr_5	24.22	21.58	2.64	-0.138333	1.10063			1.08649
delC + AAV6-ctr_6	23.85	21.31	2.54	0.126667	0.915945			0.898431				delC + AAV6-ctr_6	23.55	21.98	1.57	0.0916667	0.938438			0.935042				delC + AAV6-ctr_6	24.31	21.83	2.48	-0.298333	1.22972			1.21392
delC + AAV6-PKP2_1	23.85	21.34	2.51	0.0966667	0.935191	2.43167	1.12121	0.917309	0.2459	1.09977		delC + AAV6-PKP2_1	23.74	21.89	1.85	0.371667	0.772889	1.64	0.900179	0.770092	0.0469694	0.896921		delC + AAV6-PKP2_1	24.65	21.54	3.11	0.331667	0.794618	2.75333	1.03604	0.784407	0.0854334	1.02273
delC + AAV6-PKP2_2	22.59	21.27	1.32	-1.09333	2.13366			2.09286				delC + AAV6-PKP2_2	23.88	22.03	1.85	0.371667	0.772889			0.770092				delC + AAV6-PKP2_2	24.56	21.49	3.07	0.291667	0.816958			0.80646
delC + AAV6-PKP2_3	23.68	20.78	2.9	0.486667	0.713672			0.700025				delC + AAV6-PKP2_3	23.78	22.15	1.63	0.151667	0.90021			0.896952				delC + AAV6-PKP2_3	24.43	21.55	2.88	0.101667	0.931956			0.91998
delC + AAV6-PKP2_4	24.74	21.12	3.62	1.20667	0.433269			0.424984				delC + AAV6-PKP2_4	23.65	22.01	1.64	0.161667	0.893992			0.890756				delC + AAV6-PKP2_4	24.33	21.87	2.46	-0.318333	1.24689			1.23087
delC + AAV6-PKP2_5	22.89	21.09	1.8	-0.613333	1.52979			1.50054				delC + AAV6-PKP2_5	23.69	22.24	1.45	-0.0283333	1.01983			1.01614				delC + AAV6-PKP2_5	24.25	21.77	2.48	-0.298333	1.22972			1.21392
delC + AAV6-PKP2_6	23.58	21.14	2.44	0.0266667	0.981686			0.962914				delC + AAV6-PKP2_6	23.56	22.14	1.42	-0.0583333	1.04126			1.03749				delC + AAV6-PKP2_6	24.14	21.62	2.52	-0.258333	1.1961			1.18073

## Sheet: ED_Figure 1C
DSP_diff1	Gene Ct	Housekeeping Ct (GUS)	Delta Ct	Delta Ct - Control Mean	2^DeltaDelta Ct	Control Average	Mean all samples	Fold change	SEM	Mean FC		DSP_diff2	Gene Ct	Housekeeping Ct (GUS)	Delta Ct	Delta Ct - Control Mean	2^DeltaDelta Ct	Control Average	Mean all samples	Fold change	SEM	Mean FC		DSP_diff3	Gene Ct	Housekeeping Ct (GUS)	Delta Ct	Delta Ct - Control Mean	2^DeltaDelta Ct	Control Average	Mean all samples	Fold change	SEM	Mean FC
corrected + AAV6-ctr _1	22.54	21.23	1.31	-0.25	1.18921	1.56	1.03767	1.14604	0.124521	1		corrected + AAV6-ctr _1	22.67	22.01	0.66	0.126667	0.915945	0.533333	1.00804	0.908641	0.0578481	1		corrected + AAV6-ctr _1	22.45	21.45	1	0.095	0.936272	0.905	1.01664	0.920944	0.0861433	1
corrected + AAV6-ctr _2	22.56	21.21	1.35	-0.21	1.15669			1.1147				corrected + AAV6-ctr _2	22.85	22.12	0.73	0.196667	0.872564			0.865606				corrected + AAV6-ctr _2	22.67	21.54	1.13	0.225	0.855595			0.841588
corrected + AAV6-ctr _3	21.96	21.03	0.93	-0.63	1.54756			1.49138				corrected + AAV6-ctr _3	22.45	22.11	0.34	-0.193333	1.1434			1.13428				corrected + AAV6-ctr _3	22.56	21.63	0.93	0.025	0.982821			0.96673
corrected + AAV6-ctr _4	23.04	21.12	1.92	0.36	0.779165			0.750879				corrected + AAV6-ctr _4	22.65	22.08	0.57	0.0366667	0.974905			0.967131				corrected + AAV6-ctr _4	22.13	21.73	0.4	-0.505	1.41912			1.39589
corrected + AAV6-ctr _5	22.94	20.98	1.96	0.4	0.757858			0.730346				corrected + AAV6-ctr _5	22.46	22.22	0.24	-0.293333	1.22547			1.2157				corrected + AAV6-ctr _5	22.71	21.55	1.16	0.255	0.837987			0.824268
corrected + AAV6-ctr _6	23.05	21.16	1.89	0.33	0.795536			0.766657				corrected + AAV6-ctr _6	22.89	22.23	0.66	0.126667	0.915945			0.908641				corrected + AAV6-ctr _6	22.46	21.65	0.81	-0.095	1.06807			1.05058
delC + AAV6-ctr_1	22.87	21.25	1.62	0.06	0.959264	1.67167	0.951715	0.924441	0.0915507	0.917165		delC + AAV6-ctr_1	22.25	22.1	0.15	-0.383333	1.30435	0.308333	1.18145	1.29395	0.0740029	1.17203		delC + AAV6-ctr_1	22.86	21.83	1.03	0.125	0.917004	0.743333	1.13256	0.901991	0.079849	1.11402
delC + AAV6-ctr_2	22.67	21.37	1.3	-0.26	1.19748			1.15401				delC + AAV6-ctr_2	22.54	22.31	0.23	-0.303333	1.23399			1.22415				delC + AAV6-ctr_2	22.47	21.9	0.57	-0.335	1.26138			1.24073
delC + AAV6-ctr_3	22.59	21.29	1.3	-0.26	1.19748			1.15401				delC + AAV6-ctr_3	22.56	22.02	0.54	0.00666667	0.99539			0.987452				delC + AAV6-ctr_3	22.31	21.94	0.37	-0.535	1.44894			1.42522
delC + AAV6-ctr_4	23.16	21.32	1.84	0.28	0.823591			0.793693				delC + AAV6-ctr_4	22.46	22.31	0.15	-0.383333	1.30435			1.29395				delC + AAV6-ctr_4	22.15	21.45	0.7	-0.205	1.15269			1.13382
delC + AAV6-ctr_5	23.19	20.86	2.33	0.77	0.586417			0.565129				delC + AAV6-ctr_5	22.35	22.24	0.11	-0.423333	1.34102			1.33033				delC + AAV6-ctr_5	22.53	21.58	0.95	0.045	0.96929			0.953421
delC + AAV6-ctr_6	22.95	21.31	1.64	0.08	0.946058			0.911713				delC + AAV6-ctr_6	22.65	21.98	0.67	0.136667	0.909618			0.902365				delC + AAV6-ctr_6	22.67	21.83	0.84	-0.065	1.04608			1.02896
delC + AAV6-PKP2_1	23.12	21.34	1.78	0.22	0.858565	1.815	0.923138	0.827397	0.178596	0.889626		delC + AAV6-PKP2_1	22.88	21.89	0.99	0.456667	0.728668	0.465	1.06998	0.722857	0.0913196	1.06144		delC + AAV6-PKP2_1	22.64	21.54	1.1	0.195	0.873573	0.93	1.03465	0.859271	0.158779	1.01771
delC + AAV6-PKP2_2	22.53	21.27	1.26	-0.3	1.23114			1.18645				delC + AAV6-PKP2_2	22.74	22.03	0.71	0.176667	0.884745			0.87769				delC + AAV6-PKP2_2	22.55	21.49	1.06	0.155	0.898132			0.883429
delC + AAV6-PKP2_3	22.72	20.78	1.94	0.38	0.768438			0.740541				delC + AAV6-PKP2_3	22.55	22.15	0.4	-0.133333	1.09682			1.08808				delC + AAV6-PKP2_3	22.22	21.55	0.67	-0.235	1.17691			1.15764
delC + AAV6-PKP2_4	21.94	21.12	0.82	-0.74	1.67018			1.60954				delC + AAV6-PKP2_4	22.31	22.01	0.3	-0.233333	1.17555			1.16617				delC + AAV6-PKP2_4	21.95	21.87	0.08	-0.825	1.77154			1.74253
delC + AAV6-PKP2_5	23.65	21.09	2.56	1	0.5			0.481849				delC + AAV6-PKP2_5	22.34	22.24	0.1	-0.433333	1.35035			1.33958				delC + AAV6-PKP2_5	23.01	21.77	1.24	0.335	0.792784			0.779805
delC + AAV6-PKP2_6	23.67	21.14	2.53	0.97	0.510506			0.491973				delC + AAV6-PKP2_6	22.43	22.14	0.29	-0.243333	1.18372			1.17429				delC + AAV6-PKP2_6	23.05	21.62	1.43	0.525	0.694959			0.683582

## Sheet: ED_Figure 1D
DSG2_diff1	Gene Ct	Housekeeping Ct (GUS)	Delta Ct	Delta Ct - Control Mean	2^DeltaDelta Ct	Control Average	Mean all samples	Fold change	SEM	Mean FC		DSG2_diff2	Gene Ct	Housekeeping Ct (GUS)	Delta Ct	Delta Ct - Control Mean	2^DeltaDelta Ct	Control Average	Mean all samples	Fold change	SEM	Mean FC		DSG2_diff3	Gene Ct	Housekeeping Ct (GUS)	Delta Ct	Delta Ct - Control Mean	2^DeltaDelta Ct	Control Average	Mean all samples	Fold change	SEM	Mean FC
corrected + AAV6-ctr _1	23.56	21.23	2.33	-0.185	1.13682	2.515	1.0537	1.07888	0.139064	1		corrected + AAV6-ctr _1	23.42	22.01	1.41	-0.0433333	1.03049	1.45333	1.002	1.02843	0.0272529	1		corrected + AAV6-ctr _1	23.78	21.45	2.33	0.225	0.855595	2.105	1.04316	0.820193	0.146369	1
corrected + AAV6-ctr _2	23.78	21.21	2.57	0.055	0.962594			0.913537				corrected + AAV6-ctr _2	23.54	22.12	1.42	-0.0333333	1.02337			1.02133				corrected + AAV6-ctr _2	23.96	21.54	2.42	0.315	0.803851			0.77059
corrected + AAV6-ctr _3	23.79	21.03	2.76	0.245	0.843816			0.800812				corrected + AAV6-ctr _3	23.5	22.11	1.39	-0.0633333	1.04488			1.04279				corrected + AAV6-ctr _3	23.99	21.63	2.36	0.255	0.837987			0.803313
corrected + AAV6-ctr _4	22.95	21.12	1.83	-0.685	1.6077			1.52577				corrected + AAV6-ctr _4	23.74	22.08	1.66	0.206667	0.866537			0.864803				corrected + AAV6-ctr _4	23	21.73	1.27	-0.835	1.78386			1.71005
corrected + AAV6-ctr _5	24.35	20.98	3.37	0.855	0.552865			0.524689				corrected + AAV6-ctr _5	23.64	22.22	1.42	-0.0333333	1.02337			1.02133				corrected + AAV6-ctr _5	23.78	21.55	2.23	0.125	0.917004			0.879061
corrected + AAV6-ctr _6	23.39	21.16	2.23	-0.285	1.21841			1.15632				corrected + AAV6-ctr _6	23.65	22.23	1.42	-0.0333333	1.02337			1.02133				corrected + AAV6-ctr _6	23.67	21.65	2.02	-0.085	1.06069			1.0168
delC + AAV6-ctr_1	22.54	21.25	1.29	-1.225	2.33755	2.13333	1.36101	2.21842	0.191	1.29165		delC + AAV6-ctr_1	23.74	22.1	1.64	0.186667	0.878633	1.38167	1.06013	0.876876	0.0621045	1.05801		delC + AAV6-ctr_1	23.88	21.83	2.05	-0.055	1.03886	1.85667	1.21005	0.995874	0.103171	1.15998
delC + AAV6-ctr_2	23.54	21.37	2.17	-0.345	1.27015			1.20542				delC + AAV6-ctr_2	23.64	22.31	1.33	-0.123333	1.08925			1.08707				delC + AAV6-ctr_2	23.33	21.9	1.43	-0.675	1.5966			1.53053
delC + AAV6-ctr_3	23.61	21.29	2.32	-0.195	1.14472			1.08638				delC + AAV6-ctr_3	23.42	22.02	1.4	-0.0533333	1.03766			1.03558				delC + AAV6-ctr_3	23.47	21.94	1.53	-0.575	1.48968			1.42804
delC + AAV6-ctr_4	23.53	21.32	2.21	-0.305	1.23542			1.17246				delC + AAV6-ctr_4	23.43	22.31	1.12	-0.333333	1.25992			1.2574				delC + AAV6-ctr_4	23.56	21.45	2.11	0.005	0.99654			0.955306
delC + AAV6-ctr_5	23.46	20.86	2.6	0.085	0.942785			0.894736				delC + AAV6-ctr_5	23.44	22.24	1.2	-0.253333	1.19196			1.18957				delC + AAV6-ctr_5	23.66	21.58	2.08	-0.025	1.01748			0.975379
delC + AAV6-ctr_6	23.52	21.31	2.21	-0.305	1.23542			1.17246				delC + AAV6-ctr_6	23.58	21.98	1.6	0.146667	0.903335			0.901528				delC + AAV6-ctr_6	23.77	21.83	1.94	-0.165	1.12117			1.07477
delC + AAV6-PKP2_1	23.64	21.34	2.3	-0.215	1.1607	2.05833	1.43329	1.10155	0.185524	1.36024		delC + AAV6-PKP2_1	23.65	21.89	1.76	0.306667	0.808508	1.46333	1.0297	0.80689	0.132676	1.02764		delC + AAV6-PKP2_1	23.56	21.54	2.02	-0.085	1.06069	1.88333	1.19134	1.0168	0.11047	1.14205
delC + AAV6-PKP2_2	23.53	21.27	2.26	-0.255	1.19334			1.13252				delC + AAV6-PKP2_2	23.64	22.03	1.61	0.156667	0.897095			0.895301				delC + AAV6-PKP2_2	23.66	21.49	2.17	0.065	0.955945			0.916391
delC + AAV6-PKP2_3	23.45	20.78	2.67	0.155	0.898132			0.85236				delC + AAV6-PKP2_3	23.54	22.15	1.39	-0.0633333	1.04488			1.04279				delC + AAV6-PKP2_3	23.74	21.55	2.19	0.085	0.942785			0.903774
delC + AAV6-PKP2_4	22.45	21.12	1.33	-1.185	2.27363			2.15776				delC + AAV6-PKP2_4	23.92	22.01	1.91	0.456667	0.728668			0.72721				delC + AAV6-PKP2_4	23.57	21.87	1.7	-0.405	1.32409			1.2693
delC + AAV6-PKP2_5	22.97	21.09	1.88	-0.635	1.55294			1.47379				delC + AAV6-PKP2_5	22.98	22.24	0.74	-0.713333	1.63959			1.63631				delC + AAV6-PKP2_5	23.12	21.77	1.35	-0.755	1.68763			1.6178
delC + AAV6-PKP2_6	23.05	21.14	1.91	-0.605	1.52098			1.44346				delC + AAV6-PKP2_6	23.51	22.14	1.37	-0.0833333	1.05946			1.05734				delC + AAV6-PKP2_6	23.49	21.62	1.87	-0.235	1.17691			1.12821

## Sheet: ED_Figure 1E
DSC_diff1	Gene Ct	Housekeeping Ct (GUS)	Delta Ct	Delta Ct - Control Mean	2^DeltaDelta Ct	Control Average	Mean all samples	Fold change	SEM	Mean FC		DSC_diff2	Gene Ct	Housekeeping Ct (GUS)	Delta Ct	Delta Ct - Control Mean	2^DeltaDelta Ct	Control Average	Mean all samples	Fold change	SEM	Mean FC		DSC_diff3	Gene Ct	Housekeeping Ct (GUS)	Delta Ct	Delta Ct - Control Mean	2^DeltaDelta Ct	Control Average	Mean all samples	Fold change	SEM	Mean FC
corrected + AAV6-ctr _1	24.54	21.23	3.31	0.116667	0.922316	3.19333	1.00981	0.913358	0.0609548	1		corrected + AAV6-ctr _1	24.32	22.01	2.31	0.275	0.82645	2.035	1.06954	0.772714	0.191264	1		corrected + AAV6-ctr _1	24.34	21.45	2.89	0.163333	0.89296	2.72667	1.00948	0.884571	0.0624371	1
corrected + AAV6-ctr _2	24.23	21.21	3.02	-0.173333	1.12766			1.11671				corrected + AAV6-ctr _2	23.1	22.12	0.98	-1.055	2.07772			1.94262				corrected + AAV6-ctr _2	24.55	21.54	3.01	0.283333	0.82169			0.813972
corrected + AAV6-ctr _3	24.59	21.03	3.56	0.366667	0.775572			0.76804				corrected + AAV6-ctr _3	24.54	22.11	2.43	0.395	0.760489			0.711042				corrected + AAV6-ctr _3	24.31	21.63	2.68	-0.0466667	1.03288			1.02317
corrected + AAV6-ctr _4	24.32	21.12	3.2	0.00666667	0.99539			0.985722				corrected + AAV6-ctr _4	24.33	22.08	2.25	0.215	0.861546			0.805528				corrected + AAV6-ctr _4	24.11	21.73	2.38	-0.346667	1.27162			1.25967
corrected + AAV6-ctr _5	24.12	20.98	3.14	-0.0533333	1.03766			1.02758				corrected + AAV6-ctr _5	24.45	22.22	2.23	0.195	0.873573			0.816772				corrected + AAV6-ctr _5	24.22	21.55	2.67	-0.0566667	1.04006			1.03029
corrected + AAV6-ctr _6	24.09	21.16	2.93	-0.263333	1.20025			1.18859				corrected + AAV6-ctr _6	24.24	22.23	2.01	-0.025	1.01748			0.951322				corrected + AAV6-ctr _6	24.38	21.65	2.73	0.00333333	0.997692			0.98832
delC + AAV6-ctr_1	23.94	21.25	2.69	-0.503333	1.41748	3.09	1.10662	1.40372	0.121486	1.09588		delC + AAV6-ctr_1	24.43	22.1	2.33	0.295	0.815072	2.14333	0.959447	0.762075	0.101269	0.897062		delC + AAV6-ctr_1	24.75	21.83	2.92	0.193333	0.874583	2.94833	0.861197	0.866367	0.0347165	0.853107
delC + AAV6-ctr_2	24.55	21.37	3.18	-0.0133333	1.00928			0.999482				delC + AAV6-ctr_2	24.86	22.31	2.55	0.515	0.699793			0.654292				delC + AAV6-ctr_2	24.67	21.9	2.77	0.0433333	0.97041			0.961294
delC + AAV6-ctr_3	23.87	21.29	2.58	-0.613333	1.52979			1.51493				delC + AAV6-ctr_3	24.67	22.02	2.65	0.615	0.65293			0.610476				delC + AAV6-ctr_3	24.77	21.94	2.83	0.103333	0.93088			0.922135
delC + AAV6-ctr_4	24.46	21.32	3.14	-0.0533333	1.03766			1.02758				delC + AAV6-ctr_4	24.1	22.31	1.79	-0.245	1.18509			1.10804				delC + AAV6-ctr_4	24.61	21.45	3.16	0.433333	0.740549			0.733592
delC + AAV6-ctr_5	24.36	20.86	3.5	0.306667	0.808508			0.800655				delC + AAV6-ctr_5	23.98	22.24	1.74	-0.295	1.22688			1.14711				delC + AAV6-ctr_5	24.65	21.58	3.07	0.343333	0.788218			0.780814
delC + AAV6-ctr_6	24.76	21.31	3.45	0.256667	0.83702			0.82889				delC + AAV6-ctr_6	23.78	21.98	1.8	-0.235	1.17691			1.10038				delC + AAV6-ctr_6	24.77	21.83	2.94	0.213333	0.862542			0.85444
delC + AAV6-PKP2_1	24.25	21.34	2.91	-0.283333	1.217	2.80667	1.318	1.20518	0.0706847	1.3052		delC + AAV6-PKP2_1	23.46	21.89	1.57	-0.465	1.38032	2.06333	1.01876	1.29057	0.116092	0.952524		delC + AAV6-PKP2_1	24.67	21.54	3.13	0.403333	0.756109	2.84	0.940956	0.749007	0.0771408	0.932117
delC + AAV6-PKP2_2	23.95	21.27	2.68	-0.513333	1.42734			1.41348				delC + AAV6-PKP2_2	23.76	22.03	1.73	-0.305	1.23542			1.15509				delC + AAV6-PKP2_2	24.11	21.49	2.62	-0.106667	1.07674			1.06662
delC + AAV6-PKP2_3	23.43	20.78	2.65	-0.543333	1.45734			1.44318				delC + AAV6-PKP2_3	23.85	22.15	1.7	-0.335	1.26138			1.17936				delC + AAV6-PKP2_3	24.34	21.55	2.79	0.0633333	0.95705			0.94806
delC + AAV6-PKP2_4	23.87	21.12	2.75	-0.443333	1.35974			1.34654				delC + AAV6-PKP2_4	24.44	22.01	2.43	0.395	0.760489			0.711042				delC + AAV6-PKP2_4	24.33	21.87	2.46	-0.266667	1.20303			1.19172
delC + AAV6-PKP2_5	23.76	21.09	2.67	-0.523333	1.43727			1.42331				delC + AAV6-PKP2_5	24.67	22.24	2.43	0.395	0.760489			0.711042				delC + AAV6-PKP2_5	24.56	21.77	2.79	0.0633333	0.95705			0.94806
delC + AAV6-PKP2_6	24.32	21.14	3.18	-0.0133333	1.00928			0.999482				delC + AAV6-PKP2_6	24.66	22.14	2.52	0.485	0.714497			0.66804				delC + AAV6-PKP2_6	24.87	21.62	3.25	0.523333	0.695762			0.689227
