# Supplementary material for: Therapeutic efficacy of AAV-mediated restoration of PKP2 in arrhythmogenic cardiomyopathy
Source: Nat Cardiovasc Res. 2023 Dec 7;2(12):1262–76. doi: 10.1038/s44161-023-00378-9 (PMC11041734; doi:10.1038/s44161-023-00378-9)
Supplement: Supplementary file 15 — Statistical source data. [file 44161_2023_378_MOESM15_ESM.xlsx]

## Sheet: ED_Figure 2B
Sample	PKP2_diff1	Loading control (VIN)	Ratio	Average control	Normalized data	Average		Sample	PKP2_diff2	Loading control (VIN)	Ratio	Average control	Normalized data	Average		Sample	PKP2_diff3	Loading control (VIN)	Ratio	Average control	Normalized data	Average		PKP2	corr	1854C>T	1854C>T_dose2
corr 1	12451.8	16384	0.76	0.688333	1.10412	1		corr 1	9896.28	10234	0.967	1.14133	0.847255	1		corr 1	8896.8	10110	0.88	0.868	1.01382	1		diff1	1	0.51816	1.04116
corr 2	8591.52	15342	0.56		0.813559			corr 2	10363	11553	0.897		0.785923			corr 2	9995.96	10634	0.94		1.08295			diff2	1	0.420561	0.803154
corr 3	10535.2	15493	0.68		0.987893			corr 3	15403.4	9874	1.56		1.36682			corr 3	8562.85	10922	0.784		0.903226			diff3	1	0.545315	1.04455
corr 4	11803.5	15738	0.75		1.08959			1854C>T_1	6212.08	11093	0.56		0.490654	0.420561		1854C>T_1	5742.36	10634	0.54		0.62212	0.545315
corr 5	13885.9	16934	0.82		1.19128			1854C>T_2	4255.71	9897	0.43		0.376752			1854C>T_2	3993.21	10239	0.39		0.449309
corr 6	9533.44	17024	0.56		0.813559			1854C>T_3	4303.35	9563	0.45		0.394276			1854C>T_3	5401.27	11023	0.49		0.564516
1854C>T_1	5269.91	14243	0.37		0.53753	0.51816		1854C>T_dose2_1	9913.92	10327	0.96		0.841121	0.803154		1854C>T_dose2_1	8241.28	10432	0.79		0.910138	1.04455
1854C>T_2	6491.12	15832	0.41		0.595642			1854C>T_dose2_2	10387	10599	0.98		0.858645			1854C>T_dose2_2	9509.65	10685	0.89		1.02535
1854C>T_3	6135.48	15732	0.39		0.566586			1854C>T_dose2_3	8094.33	9993	0.81		0.709696			1854C>T_dose2_3	11383.8	10946	1.04		1.19816
1854C>T_4	7524.36	13934	0.54		0.784504
1854C>T_5	3125.4	15627	0.2		0.290557
1854C>T_6	3418.26	14862	0.23		0.33414
1854C>T_dose2_1	13620.4	16024	0.85		1.23487	1.04116
1854C>T_dose2_2	8652.42	16023	0.54		0.784504
1854C>T_dose2_3	12544.6	17423	0.72		1.046
1854C>T_dose2_4	10924.1	15832	0.69		1.00242
1854C>T_dose2_5	11185.1	15322	0.73		1.06053
1854C>T_dose2_6	12461.7	16184	0.77		1.11864

## Sheet: ED_Figure 2C
Sample	JUP_diff1	Loading control (VIN)	Ratio	Average control	Normalized data	Average		Sample	JUP_diff2	Loading control (VIN)	Ratio	Average control	Normalized data	Average		Sample	JUP_diff3	Loading control (VIN)	Ratio	Average control	Normalized data	Average		JUP	corr	1854C>T	1854C>T_dose2
corr 1	18022.4	16384	1.1	1.06167	1.03611	1		corr 1	12280.8	10234	1.2	1.38333	0.86747	1		corr 1	9604.5	10110	0.95	0.893333	1.06343	1		diff1	1	0.731554	0.913658
corr 2	18870.7	15342	1.23		1.15856			corr 2	15018.9	11553	1.3		0.939759			corr 2	8932.56	10634	0.84		0.940299			diff2	1	0.416867	0.785542
corr 3	14873.3	15493	0.96		0.904239			corr 3	16292.1	9874	1.65		1.19277			corr 3	9720.58	10922	0.89		0.996269			diff3	1	0.619403	1.06343
corr 4	17783.9	15738	1.13		1.06436			1854C>T_1	5879.29	11093	0.53		0.383133	0.416867		1854C>T_1	7018.44	10634	0.66		0.738806	0.619403
corr 5	14732.6	16934	0.87		0.819466			1854C>T_2	6037.17	9897	0.61		0.440964			1854C>T_2	4607.55	10239	0.45		0.503731
corr 6	18385.9	17024	1.08		1.01727			1854C>T_3	5642.17	9563	0.59		0.426506			1854C>T_3	6062.65	11023	0.55		0.615672
1854C>T_1	10682.2	14243	0.75		0.706436	0.731554		1854C>T_dose2_1	13425.1	10327	1.3		0.939759	0.785542		1854C>T_dose2_1	10223.4	10432	0.98		1.09701	1.06343
1854C>T_2	12507.3	15832	0.79		0.744113			1854C>T_dose2_2	10281	10599	0.97		0.701205			1854C>T_dose2_2	10150.8	10685	0.95		1.06343
1854C>T_3	12271	15732	0.78		0.734694			1854C>T_dose2_3	9893.07	9993	0.99		0.715663			1854C>T_dose2_3	10070.3	10946	0.92		1.02985
1854C>T_4	10311.2	13934	0.74		0.697017
1854C>T_5	13751.8	15627	0.88		0.828885
1854C>T_6	10700.6	14862	0.72		0.678179
1854C>T_dose2_1	13299.9	16024	0.83		0.78179	0.913658
1854C>T_dose2_2	17785.5	16023	1.11		1.04553
1854C>T_dose2_3	16029.2	17423	0.92		0.866562
1854C>T_dose2_4	13773.8	15832	0.87		0.819466
1854C>T_dose2_5	15168.8	15322	0.99		0.932496
1854C>T_dose2_6	17802.4	16184	1.1		1.03611

## Sheet: ED_Figure 2D
Sample	DSP_diff1	Loading control (VIN)	Ratio	Average control	Normalized data	Average		Sample	DSP_diff2	Loading control (VIN)	Ratio	Average control	Normalized data	Average		Sample	DSP_diff3	Loading control (VIN)	Ratio	Average control	Normalized data	Average		DSP	corr	1854C>T	1854C>T_dose2
corr 1	18022.4	16384	1.1	0.993333	1.10738	1		corr 1	12690.2	10234	1.24	1.23	1.00813	1		corr 1	9806.7	10110	0.97	0.993333	0.97651	1		diff1	1	0.51816	1.04116
corr 2	14574.9	15342	0.95		0.956376			corr 2	15481	11553	1.34		1.08943			corr 2	11272	10634	1.06		1.06711			diff2	1	0.420561	0.803154
corr 3	14408.5	15493	0.93		0.936242			corr 3	10960.1	9874	1.11		0.902439			corr 3	10375.9	10922	0.95		0.956376			diff3	1	0.545315	1.04455
corr 4	18885.6	15738	1.2		1.20805			1854C>T_1	5990.22	11093	0.54		0.439024	0.425474		1854C>T_1	5848.7	10634	0.55		0.553691	0.54698
corr 5	14732.6	16934	0.87		0.875839			1854C>T_2	5938.2	9897	0.6		0.487805			1854C>T_2	6041.01	10239	0.59		0.59396
corr 6	15491.8	17024	0.91		0.916107			1854C>T_3	4112.09	9563	0.43		0.349593			1854C>T_3	5401.27	11023	0.49		0.493289
1854C>T_1	7406.36	14243	0.52		0.52349	0.614094		1854C>T_dose2_1	10223.7	10327	0.99		0.804878	0.785908		1854C>T_dose2_1	10223.4	10432	0.98		0.986577	0.932886
1854C>T_2	8707.6	15832	0.55		0.553691			1854C>T_dose2_2	9963.06	10599	0.94		0.764228			1854C>T_dose2_2	9509.65	10685	0.89		0.895973
1854C>T_3	10540.4	15732	0.67		0.674497			1854C>T_dose2_3	9693.21	9993	0.97		0.788618			1854C>T_dose2_3	9960.86	10946	0.91		0.916107
1854C>T_4	10032.5	13934	0.72		0.724832
1854C>T_5	9532.47	15627	0.61		0.614094
1854C>T_6	8768.58	14862	0.59		0.59396
1854C>T_dose2_1	14742.1	16024	0.92		0.926174	0.92953
1854C>T_dose2_2	14260.5	16023	0.89		0.895973
1854C>T_dose2_3	19862.2	17423	1.14		1.14765
1854C>T_dose2_4	14407.1	15832	0.91		0.916107
1854C>T_dose2_5	11031.8	15322	0.72		0.724832
1854C>T_dose2_6	15536.6	16184	0.96		0.966443
