# Supplementary material for: Therapeutic efficacy of AAV-mediated restoration of PKP2 in arrhythmogenic cardiomyopathy
Source: Nat Cardiovasc Res. 2023 Dec 7;2(12):1262–76. doi: 10.1038/s44161-023-00378-9 (PMC11041734; doi:10.1038/s44161-023-00378-9)
Supplement: Supplementary file 17 — Statistical source data. [file 44161_2023_378_MOESM17_ESM.xlsx]

## Sheet: ED_Figure 3C
ACTN2_diff1	Gene Ct	Housekeeping Ct (GUS)	Delta Ct	Delta Ct - Control Mean	2^DeltaDelta Ct	Control Average	Mean all samples	Fold change	SEM	Mean FC		ACTN2_diff2	Gene Ct	Housekeeping Ct (GUS)	Delta Ct	Delta Ct - Control Mean	2^DeltaDelta Ct	Control Average	Mean all samples	Fold change	SEM	Mean FC		ACTN2_diff3	Gene Ct	Housekeeping Ct (GUS)	Delta Ct	Delta Ct - Control Mean	2^DeltaDelta Ct	Control Average	Mean all samples	Fold change	SEM	Mean FC
corrected + AAV6-ctr _1	23.45	26.1	-2.65	-0.0620325	1.04394	-2.58797	1.01612	1.02737	0.0801725	1		corrected + AAV6-ctr _1	25.88	25.36	0.52	0.42	0.747425	0.1	1.03706	0.720716	0.117191	1		corrected + AAV6-ctr _1	25.34	25.63	-0.29	-0.095	1.06807	-0.195	1.00113	1.06686	0.0213827	1		ACTN2	corrected + AAV6-ctr	delC + AAV6-ctr
corrected + AAV6-ctr _2	23.57	26.228	-2.65801	-0.0700392	1.04975			1.03309				corrected + AAV6-ctr _2	25.92	25.65	0.27	0.17	0.888843			0.857081				corrected + AAV6-ctr _2	25.46	25.74	-0.28	-0.085	1.06069			1.05949				diff1	1	0.417623
corrected + AAV6-ctr _3	23.58	26.2693	-2.68933	-0.10136	1.07278			1.05576				corrected + AAV6-ctr _3	25.53	25.76	-0.23	-0.33	1.25701			1.2121				corrected + AAV6-ctr _3	25.36	25.48	-0.12	0.075	0.949342			0.948268				diff2	1	0.608728
corrected + AAV6-ctr _4	23.69	25.9591	-2.26912	0.318848	0.80171			0.788991				corrected + AAV6-ctr _4	25.77	25.13	0.64	0.54	0.687771			0.663194				corrected + AAV6-ctr _4	25.65	25.77	-0.12	0.075	0.949342			0.948268				diff3	1	0.707656
corrected + AAV6-ctr _5	22.98	25.9816	-3.00158	-0.413611	1.33202			1.31088				corrected + AAV6-ctr _5	25.63	25.87	-0.24	-0.34	1.26576			1.22053				corrected + AAV6-ctr _5	25.12	25.29	-0.17	0.025	0.982821			0.981708
corrected + AAV6-ctr _6	23.64	25.8998	-2.25977	0.328195	0.796532			0.783896				corrected + AAV6-ctr _6	25.48	25.84	-0.36	-0.46	1.37554			1.32639				corrected + AAV6-ctr _6	25.19	25.38	-0.19	0.005	0.99654			0.995412
delC + AAV6-ctr_1	24.76	26.1235	-1.36346	1.22451	0.427944	-1.33731	0.424355	0.421155	0.0252842	0.417623		delC + AAV6-ctr_1	25.99	25.11	0.88	0.78	0.582367	0.8	0.631287	0.561556	0.0657732	0.608728		delC + AAV6-ctr_1	25.98	25.69	0.29	0.485	0.714497	0.303333	0.708458	0.713688	0.0122218	0.707656
delC + AAV6-ctr_2	24.54	26.1435	-1.6035	0.984468	0.505412			0.497394				delC + AAV6-ctr_2	26.34	25.29	1.05	0.95	0.517632			0.499135				delC + AAV6-ctr_2	26.01	25.7	0.31	0.505	0.70466			0.703863
delC + AAV6-ctr_3	24.89	26.1836	-1.29356	1.29441	0.407703			0.401235				delC + AAV6-ctr_3	26.21	26.03	0.18	0.08	0.946058			0.912251				delC + AAV6-ctr_3	26.06	25.82	0.24	0.435	0.739694			0.738857
delC + AAV6-ctr_4	24.63	25.9328	-1.30283	1.28514	0.410332			0.403822				delC + AAV6-ctr_4	26.55	25.45	1.1	1	0.5			0.482133				delC + AAV6-ctr_4	25.99	25.75	0.24	0.435	0.739694			0.738857
delC + AAV6-ctr_5	25.03	25.9842	-0.95418	1.63379	0.322241			0.317129				delC + AAV6-ctr_5	26.56	25.62	0.94	0.84	0.558644			0.538681				delC + AAV6-ctr_5	26.02	25.68	0.34	0.535	0.690159			0.689378
delC + AAV6-ctr_6	24.65	26.1563	-1.50635	1.08162	0.472498			0.465002				delC + AAV6-ctr_6	26.77	26.12	0.65	0.55	0.68302			0.658613				delC + AAV6-ctr_6	25.98	25.58	0.4	0.595	0.662044			0.661295
VIM_diff1	Gene Ct	Housekeeping Ct (GUS)	Delta Ct	Delta Ct - Control Mean	2^DeltaDelta Ct	Control Average	Mean all samples	Fold change	SEM	Mean FC		VIM_diff2	Gene Ct	Housekeeping Ct (GUS)	Delta Ct	Delta Ct - Control Mean	2^DeltaDelta Ct	Control Average	Mean all samples	Fold change	SEM	Mean FC		VIM_diff3	Gene Ct	Housekeeping Ct (GUS)	Delta Ct	Delta Ct - Control Mean	2^DeltaDelta Ct	Control Average	Mean all samples	Fold change	SEM	Mean FC
corrected + AAV6-ctr _1	23.56	26.1	-2.54	-0.603699	1.51961	-1.9363	1.08291	1.40327	0.167156	1		corrected + AAV6-ctr _1	26.46	25.36	1.1	0.121667	0.919125	0.978333	1.01529	0.905284	0.0767136	1		corrected + AAV6-ctr _1	24.68	25.63	-0.95	-0.0566667	1.04006	-0.893333	1.00349	1.03644	0.0384683	1		VIM	corrected + AAV6-ctr	delC + AAV6-ctr
corrected + AAV6-ctr _2	23.78	26.228	-2.44801	-0.511706	1.42574			1.31658				corrected + AAV6-ctr _2	26.87	25.65	1.22	0.241667	0.845768			0.833031				corrected + AAV6-ctr _2	24.88	25.74	-0.86	0.0333333	0.97716			0.973759				diff1	1	1.65987
corrected + AAV6-ctr _3	24.79	26.2693	-1.47933	0.456974	0.728513			0.672738				corrected + AAV6-ctr _3	26.54	25.76	0.78	-0.198333	1.14737			1.13009				corrected + AAV6-ctr _3	24.69	25.48	-0.79	0.103333	0.93088			0.92764				diff2	1	1.62775
corrected + AAV6-ctr _4	24.95	25.9591	-1.00912	0.927181	0.525885			0.485624				corrected + AAV6-ctr _4	26.47	25.13	1.34	0.361667	0.778265			0.766545				corrected + AAV6-ctr _4	24.98	25.77	-0.79	0.103333	0.93088			0.92764				diff3	1	1.56533
corrected + AAV6-ctr _5	24.35	25.9816	-1.63158	0.304722	0.809598			0.747616				corrected + AAV6-ctr _5	26.55	25.87	0.68	-0.298333	1.22972			1.2112				corrected + AAV6-ctr _5	24.16	25.29	-1.13	-0.236667	1.17827			1.17417
corrected + AAV6-ctr _6	23.39	25.8998	-2.50977	-0.573471	1.4881			1.37417				corrected + AAV6-ctr _6	26.59	25.84	0.75	-0.228333	1.17148			1.15384				corrected + AAV6-ctr _6	24.54	25.38	-0.84	0.0533333	0.963707			0.960353
delC + AAV6-ctr_1	22.54	26.1235	-3.58346	-1.64716	3.13217	-2.72065	1.79748	2.89237	0.248547	1.65987		delC + AAV6-ctr_1	25.93	25.11	0.82	-0.158333	1.116	0.293333	1.65264	1.09919	0.171864	1.62775		delC + AAV6-ctr_1	24.21	25.69	-1.48	-0.586667	1.50177	-1.54167	1.5708	1.49655	0.0474938	1.56533
delC + AAV6-ctr_2	23.54	26.1435	-2.6035	-0.667198	1.58799			1.46641				delC + AAV6-ctr_2	25.86	25.29	0.57	-0.408333	1.32715			1.30717				delC + AAV6-ctr_2	24.11	25.7	-1.59	-0.696667	1.62076			1.61512
delC + AAV6-ctr_3	23.61	26.1836	-2.57356	-0.637259	1.55537			1.43629				delC + AAV6-ctr_3	25.77	26.03	-0.26	-1.23833	2.35926			2.32373				delC + AAV6-ctr_3	24.09	25.82	-1.73	-0.836667	1.78592			1.7797
delC + AAV6-ctr_4	23.53	25.9328	-2.40283	-0.46653	1.38178			1.27599				delC + AAV6-ctr_4	25.59	25.45	0.14	-0.838333	1.78798			1.76106				delC + AAV6-ctr_4	24.25	25.75	-1.5	-0.606667	1.52274			1.51744
delC + AAV6-ctr_5	23.46	25.9842	-2.52418	-0.587879	1.50304			1.38796				delC + AAV6-ctr_5	25.89	25.62	0.27	-0.708333	1.63392			1.60931				delC + AAV6-ctr_5	24.18	25.68	-1.5	-0.606667	1.52274			1.51744
delC + AAV6-ctr_6	23.52	26.1563	-2.63635	-0.700048	1.62456			1.50018				delC + AAV6-ctr_6	26.34	26.12	0.22	-0.758333	1.69154			1.66606				delC + AAV6-ctr_6	24.13	25.58	-1.45	-0.556667	1.47087			1.46575
DCN_diff1	Gene Ct	Housekeeping Ct (GUS)	Delta Ct	Delta Ct - Control Mean	2^DeltaDelta Ct	Control Average	Mean all samples	Fold change	SEM	Mean FC		DCN_diff2	Gene Ct	Housekeeping Ct (GUS)	Delta Ct	Delta Ct - Control Mean	2^DeltaDelta Ct	Control Average	Mean all samples	Fold change	SEM	Mean FC		DCN_diff3	Gene Ct	Housekeeping Ct (GUS)	Delta Ct	Delta Ct - Control Mean	2^DeltaDelta Ct	Control Average	Mean all samples	Fold change	SEM	Mean FC
corrected + AAV6-ctr _1	24.54	26.1	-1.56	0.0313008	0.978538	-1.5913	1.01792	0.961311	0.0774573	1		corrected + AAV6-ctr _1	25.38	25.36	0.02	-0.0383333	1.02693	0.0583333	1.01565	1.0111	0.0713864	1		corrected + AAV6-ctr _1	25.42	25.63	-0.21	-0.0333333	1.02337	-0.176667	1.00257	1.02075	0.0325562	1		DCN	corrected + AAV6-ctr	delC + AAV6-ctr
corrected + AAV6-ctr _2	25.23	26.228	-0.998007	0.593294	0.662828			0.651159				corrected + AAV6-ctr _2	25.49	25.65	-0.16	-0.218333	1.16339			1.14546				corrected + AAV6-ctr _2	25.37	25.74	-0.37	-0.193333	1.1434			1.14047				diff1	1	1.76765
corrected + AAV6-ctr _3	24.59	26.2693	-1.67933	-0.0880264	1.06292			1.0442				corrected + AAV6-ctr _3	25.65	25.76	-0.11	-0.168333	1.12376			1.10644				corrected + AAV6-ctr _3	25.44	25.48	-0.04	0.136667	0.909618			0.907287				diff2	1	1.21076
corrected + AAV6-ctr _4	24.32	25.9591	-1.63912	-0.047819	1.0337			1.0155				corrected + AAV6-ctr _4	25.77	25.13	0.64	0.581667	0.668191			0.657894				corrected + AAV6-ctr _4	25.67	25.77	-0.1	0.0766667	0.948246			0.945815				diff3	1	1.20211
corrected + AAV6-ctr _5	24.12	25.9816	-1.86158	-0.270278	1.20604			1.18481				corrected + AAV6-ctr _5	25.86	25.87	-0.01	-0.0683333	1.0485			1.03235				corrected + AAV6-ctr _5	25.12	25.29	-0.17	0.00666667	0.99539			0.992838
corrected + AAV6-ctr _6	24.09	25.8998	-1.80977	-0.218471	1.1635			1.14302				corrected + AAV6-ctr _6	25.81	25.84	-0.03	-0.0883333	1.06314			1.04676				corrected + AAV6-ctr _6	25.21	25.38	-0.17	0.00666667	0.99539			0.992838
delC + AAV6-ctr_1	23.94	26.1235	-2.18346	-0.592161	1.5075	-2.43065	1.79933	1.48096	0.0830686	1.76765		delC + AAV6-ctr_1	25.12	25.11	0.01	-0.0483333	1.03407	-0.231667	1.22971	1.01813	0.05755	1.21076		delC + AAV6-ctr_1	25.13	25.69	-0.56	-0.383333	1.30435	-0.3	1.2052	1.30101	0.175612	1.20211
delC + AAV6-ctr_2	23.55	26.1435	-2.5935	-1.0022	2.00305			1.96779				delC + AAV6-ctr_2	25.21	25.29	-0.08	-0.138333	1.10063			1.08367				delC + AAV6-ctr_2	25.11	25.7	-0.59	-0.413333	1.33176			1.32835
delC + AAV6-ctr_3	23.87	26.1836	-2.31356	-0.722259	1.64976			1.62072				delC + AAV6-ctr_3	25.79	26.03	-0.24	-0.298333	1.22972			1.21077				delC + AAV6-ctr_3	25.09	25.82	-0.73	-0.553333	1.46747			1.46371
delC + AAV6-ctr_4	23.46	25.9328	-2.47283	-0.88153	1.84233			1.80989				delC + AAV6-ctr_4	25.01	25.45	-0.44	-0.498333	1.41258			1.39081				delC + AAV6-ctr_4	25.02	25.75	-0.73	-0.553333	1.46747			1.46371
delC + AAV6-ctr_5	23.36	25.9842	-2.62418	-1.03288	2.0461			2.01008				delC + AAV6-ctr_5	25.25	25.62	-0.37	-0.428333	1.34568			1.32494				delC + AAV6-ctr_5	25.1	25.68	-0.58	-0.403333	1.32256			1.31917
delC + AAV6-ctr_6	23.76	26.1563	-2.39635	-0.805048	1.7472			1.71644				delC + AAV6-ctr_6	25.85	26.12	-0.27	-0.328333	1.25556			1.23621				delC + AAV6-ctr_6	26.97	25.58	1.39	1.56667	0.337587			0.336722
NPPB_diff1	Gene Ct	Housekeeping Ct (GUS)	Delta Ct	Delta Ct - Control Mean	2^DeltaDelta Ct	Control Average	Mean all samples	Fold change	SEM	Mean FC		NPPB_diff2	Gene Ct	Housekeeping Ct (GUS)	Delta Ct	Delta Ct - Control Mean	2^DeltaDelta Ct	Control Average	Mean all samples	Fold change	SEM	Mean FC		NPPB_diff3	Gene Ct	Housekeeping Ct (GUS)	Delta Ct	Delta Ct - Control Mean	2^DeltaDelta Ct	Control Average	Mean all samples	Fold change	SEM	Mean FC
corrected + AAV6-ctr _1	25.78	26.1	-0.32	-0.178699	1.13186	-0.141301	1.05022	1.07773	0.136011	1		corrected + AAV6-ctr _1	24.43	25.36	-0.93	0.0716667	0.951538	-1.00167	1.0068	0.94511	0.0505128	1		corrected + AAV6-ctr _1	25.36	25.63	-0.27	-0.0933333	1.06683	-0.0333333	0.916626	1.16387	0.067791	1		NPPB	corrected + AAV6-ctr	delC + AAV6-ctr
corrected + AAV6-ctr _2	25.69	26.228	-0.538007	-0.396706	1.3165			1.25354				corrected + AAV6-ctr _2	24.53	25.65	-1.12	-0.118333	1.08548			1.07815				corrected + AAV6-ctr _2	25.47	25.74	-0.27	-0.0933333	1.06683			1.16387				diff1	1	2.01901
corrected + AAV6-ctr _3	25.51	26.2693	-0.759327	-0.618026	1.53477			1.46138				corrected + AAV6-ctr _3	24.65	25.76	-1.11	-0.108333	1.07798			1.0707				corrected + AAV6-ctr _3	25.63	25.48	0.15	0.326667	0.797377			0.869904				diff2	1	1.3238
corrected + AAV6-ctr _4	26.43	25.9591	0.47088	0.612181	0.654207			0.622921				corrected + AAV6-ctr _4	24.45	25.13	-0.68	0.321667	0.800145			0.79474				corrected + AAV6-ctr _4	25.72	25.77	-0.05	0.126667	0.915945			0.999257				diff3	1	1.51844
corrected + AAV6-ctr _5	25.86	25.9816	-0.121579	0.0197219	0.986423			0.939249				corrected + AAV6-ctr _5	24.67	25.87	-1.2	-0.198333	1.14737			1.13962				corrected + AAV6-ctr _5	25.66	25.29	0.37	0.546667	0.6846			0.746869
corrected + AAV6-ctr _6	26.32	25.8998	0.420228	0.561529	0.677584			0.64518				corrected + AAV6-ctr _6	24.87	25.84	-0.97	0.0316667	0.978289			0.971681				corrected + AAV6-ctr _6	25.25	25.38	-0.13	0.0466667	0.968171			1.05623
delC + AAV6-ctr_1	25.12	26.1235	-1.00346	-0.862161	1.81776	-1.17398	2.12042	1.73083	0.248886	2.01901		delC + AAV6-ctr_1	24.21	25.11	-0.9	0.101667	0.931956	-1.38333	1.3328	0.92566	0.125324	1.3238		delC + AAV6-ctr_1	25.21	25.69	-0.48	-0.303333	1.23399	-0.648333	1.39184	1.34623	0.057812	1.51844
delC + AAV6-ctr_2	25.45	26.1435	-0.693499	-0.552198	1.46632			1.39619				delC + AAV6-ctr_2	24.12	25.29	-1.17	-0.168333	1.12376			1.11617				delC + AAV6-ctr_2	25.21	25.7	-0.49	-0.313333	1.24258			1.3556
delC + AAV6-ctr_3	25.21	26.1836	-0.97356	-0.832259	1.78047			1.69532				delC + AAV6-ctr_3	24.26	26.03	-1.77	-0.768333	1.7033			1.69179				delC + AAV6-ctr_3	25.01	25.82	-0.81	-0.633333	1.55114			1.69223
delC + AAV6-ctr_4	24.19	25.9328	-1.74283	-1.60153	3.03465			2.88952				delC + AAV6-ctr_4	24.09	25.45	-1.36	-0.358333	1.28194			1.27328				delC + AAV6-ctr_4	25.1	25.75	-0.65	-0.473333	1.38831			1.51459
delC + AAV6-ctr_5	24.35	25.9842	-1.63418	-1.49288	2.8145			2.6799				delC + AAV6-ctr_5	24.28	25.62	-1.34	-0.338333	1.2643			1.25575				delC + AAV6-ctr_5	24.94	25.68	-0.74	-0.563333	1.47768			1.61209
delC + AAV6-ctr_6	25.16	26.1563	-0.996349	-0.855048	1.80882			1.72232				delC + AAV6-ctr_6	24.36	26.12	-1.76	-0.758333	1.69154			1.68011				delC + AAV6-ctr_6	24.86	25.58	-0.72	-0.543333	1.45734			1.58989

## Sheet: ED_Figure 3D
	Fibrosis area%
corrected + AAV6-ctr _1	45
corrected + AAV6-ctr _2	28
corrected + AAV6-ctr _3	24
corrected + AAV6-ctr _4	55
corrected + AAV6-ctr _5	52
corrected + AAV6-ctr _6	43
delC + AAV6-ctr_1	58
delC + AAV6-ctr_2	68
delC + AAV6-ctr_3	42
delC + AAV6-ctr_4	46
delC + AAV6-ctr_5	49
delC + AAV6-ctr_6	51
