# Supplementary material for: Therapeutic efficacy of AAV-mediated restoration of PKP2 in arrhythmogenic cardiomyopathy
Source: Nat Cardiovasc Res. 2023 Dec 7;2(12):1262–76. doi: 10.1038/s44161-023-00378-9 (PMC11041734; doi:10.1038/s44161-023-00378-9)
Supplement: Supplementary file 18 — Statistical source data. [file 44161_2023_378_MOESM18_ESM.xlsx]

## Sheet: ED_Figure 4A
Diff 1	Corrected	DelC
Day 14	0.2856	0.3968
Day 21	0.3134	0.42321
Day 28	0.4264	0.42975
Day35	0.4124	0.43245
Day 42	0.616471	0.675
Diff 2	Corrected	DelC
Day 14	0.1452	0.1522
Day 21	0.1642	0.1743
Day 28	0.2013	0.2001
Day35	0.2342	0.4244
Day 42	0.262187	0.336667
Diff 3	Corrected	DelC
Day 14	0.1932	0.3144
Day 21	0.28442	0.4132
Day 28	0.3934	0.6329
Day35	0.3824	0.7424
Day 42	0.385455	0.836667

## Sheet: ED_Figure 4B
Diff 1	Corrected	DelC
Day 14	18.432	19.435
Day 21	32.53	20.424
Day 28	45.213	42.543
Day35	55.424	46.243
Day 42	65.9176	47.6789
Diff 2	Corrected	DelC
Day 14	20.424	23.423
Day 21	43.234	38.437
Day 28	56.234	68.343
Day35	71.993	88.9234
Day 42	82.8375	114.674
Diff 3	Corrected	DelC
Day 14	25.845	26.845
Day 21	37.564	29.685
Day 28	48.564	32.742
Day35	61.463	39.674
Day 42	73.5545	44.89

## Sheet: ED_Figure 4C
Diff 1	Corrected	DelC
Day 14	15.347	16.474
Day 21	33.44	32.473
Day 28	58.475	50.324
Day35	67.735	52.463
Day 42	79.2294	55.0842
Diff 2	Corrected	DelC
Day 14	21.542	22.123
Day 21	36.85	40.32
Day 28	51.325	58.934
Day35	62.756	79.4512
Day 42	74.6	113.244
Diff 3	Corrected	DelC
Day 14	15.35	10.734
Day 21	21.234	18.324
Day 28	41.643	28.335
Day35	58.425	36.956
Day 42	72.7455	44.2233

## Sheet: ED_Figure 4D
Corrected	DelC			Corrected	DelC
0.53	0.63		diff1	0.616471	0.675
0.49	0.6		diff2	0.262187	0.336667
0.54	0.76		diff3	0.385455	0.836667
0.56	0.79
0.56	0.67
0.63	0.52
0.6	0.67
0.76	0.7
0.79	0.63
0.67	0.56
0.52	0.68
0.67	0.59
0.7	0.74
0.63	0.67
0.56	0.64
0.68	0.66
0.59	0.65
	0.71
	0.75
	0.73
	0.58
	0.72
	0.65
	0.9
0.22	0.38
0.24	0.25
0.31	0.31
0.23	0.3
0.24	0.26
0.25	0.24
0.24	0.41
0.23	0.43
0.24	0.28
0.29	0.3
0.24	0.25
0.26	0.24
0.25	0.25
0.27	0.41
0.26	0.3
0.26	0.38
0.25	0.3
0.26	0.33
0.26	0.61
0.25	0.35
0.24	0.36
0.36	0.31
0.26	0.33
0.29	0.31
0.27	0.34
0.3	0.55
0.26	0.31
0.26
0.3
0.26
0.25
0.29
0.28	0.55
0.37	0.56
0.41	0.66
0.31	0.48
0.4	0.58
0.46	0.61
0.37	0.58
0.4	0.53
0.33	0.49
0.48	0.54
0.43	0.9
	0.85
	1.1
	0.92
	0.92
	1.01
	1.06
	0.84
	1.07
	1.18
	1.03
	0.87
	0.97
	0.95
	0.97
	0.99
	0.97
	0.86
	1.08
	0.98

## Sheet: ED_Figure 4E
Corrected	DelC			Corrected	DelC
47.1	41.5		diff1	65.9176	47.6789
43.2	48		diff2	82.8375	114.674
129.7	40		diff3	73.5545	44.89
65.7	60.9
48.6	2.3
84.5	64.1
74.2	74.5
52.6	76.2
65.4	38.1
46.3	44.2
42.5	44.1
156.4	39.7
35	67.8
80.5	28.2
50.4	29.8
44.9	55.1
53.6	57.7
	78.1
	15.6
67.6	75.5
55.5	94.8
74.1	85.7
72.1	83.6
71.3	101.8
67.6	72.2
54.4	84
112.2	84.4
111	81.2
89.1	71.9
88.1	89.3
82.2	96.7
45	106.8
93	68.4
92.4	231.2
94.2	119.7
76.5	114.9
67.6	180.5
112.2	134.1
86.3	142.2
103.2	119
105.8	156.3
57.6	88
89.4	185.5
91.6	154.2
82.3	138.1
107.4	136.2
70.8
87.1
85.1
85
73.1
56.7	82.5
51	61.6
36.7	41.5
59.2	70.5
53.5	42.9
79.6	74.8
86.4	44.8
89.2	63.7
103.6	80.8
100.5	59.7
92.7	29.5
	56.6
	26.6
	23.8
	39.6
	32.2
	40.4
	43.4
	27.2
	30.2
	36.2
	38.6
	39.2
	44.9
	38.2
	40.7
	55.6
	25
	28.2
	27.8

## Sheet: ED_Figure 4F
Corrected	DelC			Corrected	DelC
56.3	52.9		diff1	79.2294	55.0842
49.6	55.3		diff2	74.6	113.244
132.1	45.7		diff3	72.7455	44.2233
78.3	85.2
57.2	9.1
102.5	85.8
95.1	99.4
61.2	84.8
80.6	37.2
50.6	46.1
53.9	47
208.9	41.4
41.6	72.8
95.9	29.8
56.1	31.8
56.8	64.7
70.2	58.9
	85.8
	12.9
25.4	77.1
46	101.5
63	86.7
63.1	90.5
70.9	104.6
66.2	61.3
45.7	86.7
96.5	81.2
98.3	75.3
78.8	61.7
75.5	80.4
73.5	79.8
39	107.3
86.7	61.2
83.2	243.8
89.8	123.6
76.2	107.1
66.6	191.5
108.4	137
82.3	135.4
96.5	100.9
90.9	154.6
57.1	103.7
79.1	182.5
88.6	150.7
78	141
94	130.5
69.7
75.4
73.3
80.3
69.2
42.6	80.4
42.2	55.5
39.5	42.8
58.9	83.5
53.4	46.3
82.3	85
92.4	45.9
86.5	71
99.4	88.9
103	67.6
100	25.8
	53.7
	24.6
	21.5
	32.7
	32.9
	41.5
	39.7
	22.5
	35.3
	32.3
	34.1
	39.3
	39.6
	31.3
	30.6
	49.1
	25.7
	23.4
	24.2
