# Supplementary material for: Therapeutic efficacy of AAV-mediated restoration of PKP2 in arrhythmogenic cardiomyopathy
Source: Nat Cardiovasc Res. 2023 Dec 7;2(12):1262–76. doi: 10.1038/s44161-023-00378-9 (PMC11041734; doi:10.1038/s44161-023-00378-9)
Supplement: Supplementary file 19 — Statistical source data. [file 44161_2023_378_MOESM19_ESM.xlsx]

## Sheet: ED_Figure 5B
Sample	DSC_diff1	Loading control (αTUB)	Ratio	Average control	Normalized data	Average		Sample	DSC_diff2	Loading control (αTUB)	Ratio	Average control	Normalized data	Average		Sample	DSC_diff3	Loading control (αTUB)	Ratio	Average control	Normalized data	Average		DSC	corr+AAV-ctr	corr +AAV-PKP2	delC+AAV-ctr	delC+AAV-PKP2
corr 1	9564	11890	0.804373	0.933586	0.861595	1		corr 1	10123	10123	1	0.964204	1.03713	1		corr 1	10600	12076	0.877774	0.937252	0.93654	1		diff1	1	1.02349	0.787179	0.907502
corr 2	10890	11900	0.915126		0.980226			corr 2	11567	11987	0.964962		1.00079			corr 2	11400	11245	1.01378		1.08166			diff2	1	1.01095	0.853552	0.976887
corr 3	12000	12567	0.954882		1.02281			corr 3	10678	11009	0.969934		1.00594			corr 3	11000	12783	0.860518		0.918129			diff3	1	0.987741	0.933626	1.03066
corr 4	10765	10156	1.05996		1.13537			corr 4	11890	12897	0.92192		0.956146			corr 4	10400	10432	0.996933		1.06368
corr +AAV_1	10345	10267	1.0076		1.07928	1.02349		corr +AAV_1	10045	10345	0.971		1.00705	1.01095		corr +AAV_1	11700	11395	1.02677		1.09551	0.987741
corr +AAV_2	11800	11098	1.06325		1.13889			corr +AAV_2	11034	11122	0.992088		1.02892			corr +AAV_2	11567	12467	0.927809		0.989925
corr +AAV_3	11600	12034	0.963936		1.03251			corr +AAV_3	11678	12234	0.954553		0.989991			corr +AAV_3	10123	12549	0.806678		0.860684
corr +AAV_4	10156	12900	0.787287		0.843293			corr +AAV_4	10456	10654	0.981415		1.01785			corr +AAV_4	10890	11563	0.941797		1.00485
delC 1	8900	11345	0.784487		0.840293	0.787179		delC 1	9234	13000	0.710308		0.736678	0.853552		delC 1	9754	11874	0.821459		0.876454	0.933626
delC 2	7900	12678	0.623127		0.667455			delC 2	9987	10876	0.91826		0.952351			delC 2	10435	12987	0.803496		0.857289
delC 3	9000	12123	0.74239		0.795203			delC 3	8987	11789	0.762321		0.790622			delC 3	9964	10789	0.923533		0.985363
delC 4	8500	10765	0.789596		0.845766			delC 4	10123	11234	0.901104		0.934557			delC 4	11759	12356	0.951683		1.0154
delC+AAV-PKP2_1	9245	11456	0.807001		0.864409	0.907502		delC+AAV-PKP2_1	11345	12765	0.888758		0.921754	0.976887		delC+AAV-PKP2_1	10678	10234	1.04338		1.11324	1.03066
delC+AAV-PKP2_2	9789	10367	0.944246		1.01142			delC+AAV-PKP2_2	10567	10987	0.961773		0.997479			delC+AAV-PKP2_2	11345	11678	0.971485		1.03652
delC+AAV-PKP2_3	10200	12245	0.832993		0.892251			delC+AAV-PKP2_3	11789	12456	0.946452		0.981589			delC+AAV-PKP2_3	10900	12100	0.900826		0.961136
delC+AAV-PKP2_4	10300	12800	0.804688		0.861931			delC+AAV-PKP2_4	10234	10543	0.970691		1.00673			delC+AAV-PKP2_4	11987	12641	0.948264		1.01175
