# Supplementary material for: Therapeutic efficacy of AAV-mediated restoration of PKP2 in arrhythmogenic cardiomyopathy
Source: Nat Cardiovasc Res. 2023 Dec 7;2(12):1262–76. doi: 10.1038/s44161-023-00378-9 (PMC11041734; doi:10.1038/s44161-023-00378-9)
Supplement: Supplementary file 21 — Statistical source data. [file 44161_2023_378_MOESM21_ESM.xlsx]

## Sheet: ED_Figure 6B
	MUT+AAV9-CTR	MUT+AAV9-TdTOM
% tdTom+ CMs	0	65
	0	73
	0	76
	0	77
	0	63

## Sheet: ED_Figure 6E
Sample	MYC	Loading control (VIN)	Ratio	Average control	Normalized data	Average
mut+aav9-ctr_1	8347.2	10434	0.8	0.816667	0.979592	1
mut+aav9-ctr_2	10090.8	11212	0.9		1.10204
mut+aav9-ctr_3	12644.4	10537	1.2		1.46939
mut+aav9-ctr_4	7854.7	11221	0.7		0.857143
mut+aav9-ctr_5	5914.2	9857	0.6		0.734694
mut+aav9-ctr_6	7451.5	10645	0.7		0.857143
					0
					0
					0
					0
mut+aav9-PKP2_1	13364.4	9546	1.4		1.71429	1.57143
mut+aav9-PKP2_2	11148.8	8576	1.3		1.59184
mut+aav9-PKP2_3	12774	10645	1.2		1.46939
mut+aav9-PKP2_4	13393.8	9567	1.4		1.71429
mut+aav9-PKP2_5	13566.8	10436	1.3		1.59184
mut+aav9-PKP2_6	9519.4	8654	1.1		1.34694
					0
					0
					0
					0
Sample	PKP2	Loading control (VIN)	Ratio	Average control	Normalized data	Average
mut+aav9-ctr_1	9286.26	10434	0.89	0.935	0.951872	1
mut+aav9-ctr_2	8745.36	11212	0.78		0.834225
mut+aav9-ctr_3	10115.5	10537	0.96		1.02674
mut+aav9-ctr_4	9201.22	11221	0.82		0.877005
mut+aav9-ctr_5	10251.3	9857	1.04		1.1123
mut+aav9-ctr_6	11922.4	10645	1.12		1.19786
					0
					0
					0
					0
mut+aav9-PKP2_1	7445.88	9546	0.78		0.834225	0.987522
mut+aav9-PKP2_2	10377	8576	1.21		1.29412
mut+aav9-PKP2_3	10538.5	10645	0.99		1.05882
mut+aav9-PKP2_4	7462.26	9567	0.78		0.834225
mut+aav9-PKP2_5	9183.68	10436	0.88		0.941176
mut+aav9-PKP2_6	7788.6	8654	0.9		0.962567
					0
					0
					0
					0
