# Supplementary material for: Therapeutic efficacy of AAV-mediated restoration of PKP2 in arrhythmogenic cardiomyopathy
Source: Nat Cardiovasc Res. 2023 Dec 7;2(12):1262–76. doi: 10.1038/s44161-023-00378-9 (PMC11041734; doi:10.1038/s44161-023-00378-9)
Supplement: Supplementary file 23 — Statistical source data. [file 44161_2023_378_MOESM23_ESM.xlsx]

## Sheet: ED_Figure 8B
Sample	DSC	Loading control (GAPDH)	Ratio	Average control	Normalized data	Average
wt+aav9-ctr_1	14573	9463	1.54	1.52375	1.01066	1
wt+aav9-ctr_2	7952.9	5935	1.34		0.879409
wt+aav9-ctr_3	13427.6	8663	1.55		1.01723
wt+aav9-ctr_4	14598.3	8956	1.63		1.06973
wt+aav9-ctr_5	13303.5	9112	1.46		0.958162
wt+aav9-ctr_6	16534.6	10021	1.65		1.08285
wt+aav9-ctr_7	15478.3	9986	1.55		1.01723
wt+aav9-ctr_8	13898.9	9455	1.47		0.964725
delA+aav9-ctr_1	15678.2	10115	1.55		1.01723
delA+aav9-ctr_2	12771	9675	1.32		0.866284
delA+aav9-ctr_3	10835.5	8955	1.21		0.794094	0.902379
delA+aav9-ctr_4	12667	9453	1.34		0.879409
delA+aav9-ctr_5	11805.9	9677	1.22		0.800656
delA+aav9-ctr_6	9173.64	6846	1.34		0.879409
delA+aav9-ctr_7	9471.02	6487	1.46		0.958162
delA+aav9-ctr_8	12378.6	7935	1.56		1.02379
delA_aav9-pkp2_1	11896.9	8945	1.33		0.872847
delA_aav9-pkp2_2	16142.4	11210	1.44		0.945037
delA_aav9-pkp2_3	14678.6	9657	1.52		0.997539
delA_aav9-pkp2_4	15167.5	10533	1.44		0.945037
delA_aav9-pkp2_5	16802.7	9547	1.76		1.15505	0.952912
delA_aav9-pkp2_6	12176.8	7856	1.55		1.01723
delA_aav9-pkp2_7	13784.9	8457	1.63		1.06973
delA_aav9-pkp2_8	12009.7	9764	1.23		0.807219
delA_aav9-pkp2_9	10904.2	7679	1.42		0.931911
delA_aav9-pkp2_10	11469.6	9558	1.2		0.787531

## Sheet: ED_Figure 8D
Sample	DSC	Loading control (GAPDH)	Ratio	Average control	Normalized data	Average
wt+aav9-ctr_1	15278.4	9857	1.55	1.405	1.1032	1
wt+aav9-ctr_2	15607.8	10764	1.45		1.03203
wt+aav9-ctr_3	20051.8	11658	1.72		1.2242
wt+aav9-ctr_4	16260.2	11956	1.36		0.967972
wt+aav9-ctr_5	16439	12843	1.28		0.911032
wt+aav9-ctr_6	15635.6	10934	1.43		1.01779
wt+aav9-ctr_7	17382.7	11436	1.52		1.08185
wt+aav9-ctr_8	13741.6	12054	1.14		0.811388
wt+aav9-ctr_9	15073.4	11963	1.26		0.896797
wt+aav9-ctr_10	16072	11994	1.34		0.953737
wt+aav9-PKP2_1	14931.7	12654	1.18		0.839858	0.916014
wt+aav9-PKP2_2	14573	9463	1.54		1.09609
wt+aav9-PKP2_3	15307.3	12547	1.22		0.868327
wt+aav9-PKP2_4	15705.3	11548	1.36		0.967972
wt+aav9-PKP2_5	15434.8	12756	1.21		0.86121
wt+aav9-PKP2_6	16838.2	11942	1.41		1.00356
wt+aav9-PKP2_7	13420.1	12312	1.09		0.775801
wt+aav9-PKP2_8	13031.4	11234	1.16		0.825623
wt+aav9-PKP2_9	12938.7	10965	1.18		0.839858
wt+aav9-PKP2_10	15725.9	10346	1.52		1.08185
delA+aav9-ctr_1	18489.1	11343	1.63		1.16014	1.08114
delA+aav9-ctr_2	15397.2	10546	1.46		1.03915
delA+aav9-ctr_3	13768.3	9977	1.38		0.982206
delA+aav9-ctr_4	17147.8	9912	1.73		1.23132
delA+aav9-ctr_5	20920.3	14528	1.44		1.02491
delA+aav9-ctr_6	18006.8	11325	1.59		1.13167
delA+aav9-ctr_7	17527.4	10753	1.63		1.16014
delA+aav9-ctr_8	16074.4	12657	1.27		0.903915
delA+aav9-ctr_9	13362.3	11324	1.18		0.839858
delA+aav9-ctr_10	20007	10642	1.88		1.33808
delA_aav9-pkp2_1	9956.96	9574	1.04		0.740214	0.956584
delA_aav9-pkp2_2	10337.2	9845	1.05		0.747331
delA_aav9-pkp2_3	18418.8	11231	1.64		1.16726
delA_aav9-pkp2_4	17402.5	10547	1.65		1.17438
delA_aav9-pkp2_5	27368.4	16487	1.66		1.18149
delA_aav9-pkp2_6	16773.1	10752	1.56		1.11032
delA_aav9-pkp2_7	15817.7	9764	1.62		1.15302
delA_aav9-pkp2_8	11459.8	10232	1.12		0.797153
delA_aav9-pkp2_9	10401	10001	1.04		0.740214
delA_aav9-pkp2_10	12226	11534	1.06		0.754448

## Sheet: ED_Figure 8F
Sample	DSC	Loading control (GAPDH)	Ratio	Average control	Normalized data	Average
wt+aav9-ctr_1	26777.5	13524	1.98	1.7825	1.1108	1
wt+aav9-ctr_2	23964.9	12954	1.85		1.03787
wt+aav9-ctr_3	20906.1	11745	1.78		0.998597
wt+aav9-ctr_4	22702.1	12754	1.78		0.998597
wt+aav9-ctr_5	20268.2	11993	1.69		0.948107
wt+aav9-ctr_6	18668.2	10547	1.77		0.992987
wt+aav9-ctr_7	19462.2	11654	1.67		0.936886
wt+aav9-ctr_8	22209.4	12764	1.74		0.976157
wt+aav9-PKP2_1	23551.2	13231	1.78		0.998597	0.95021
wt+aav9-PKP2_2	17183.4	11231	1.53		0.858345
wt+aav9-PKP2_3	17949.9	10436	1.72		0.964937
wt+aav9-PKP2_4	23040.3	12321	1.87		1.04909
wt+aav9-PKP2_5	17438.1	10442	1.67		0.936886
wt+aav9-PKP2_6	16347.8	11432	1.43		0.802244
wt+aav9-PKP2_7	19403.5	10432	1.86		1.04348
wt+aav9-PKP2_8	19139.2	11325	1.69		0.948107
delA+aav9-ctr_1	19181.6	12537	1.53		0.858345	0.729313
delA+aav9-ctr_2	13201.3	10001	1.32		0.740533
delA+aav9-ctr_3	12378.6	9522	1.3		0.729313
delA+aav9-ctr_4	12240.2	8743	1.4		0.785414
delA+aav9-ctr_5	10379.6	9436	1.1		0.617111
delA+aav9-ctr_6	11893.3	10342	1.15		0.645161
delA+aav9-ctr_7	18120	11325	1.6		0.897616
delA+aav9-ctr_8	10521	10521	1		0.56101
delA_aav9-pkp2_1	15654.4	9784	1.6		0.897616	0.904628
delA_aav9-pkp2_2	17725.9	10427	1.7		0.953717
delA_aav9-pkp2_3	18123.2	11327	1.6		0.897616
delA_aav9-pkp2_4	22278	14852	1.5		0.841515
delA_aav9-pkp2_5	27401.4	15223	1.8		1.00982
delA_aav9-pkp2_6	14609	10435	1.4		0.785414
delA_aav9-pkp2_7	15131.2	9457	1.6		0.897616
delA_aav9-pkp2_8	19254.2	11326	1.7		0.953717
