# Supplementary material for: Therapeutic efficacy of AAV-mediated restoration of PKP2 in arrhythmogenic cardiomyopathy
Source: Nat Cardiovasc Res. 2023 Dec 7;2(12):1262–76. doi: 10.1038/s44161-023-00378-9 (PMC11041734; doi:10.1038/s44161-023-00378-9)
Supplement: Supplementary file 25 — Statistical source data. [file 44161_2023_378_MOESM25_ESM.xlsx]

## Sheet: ED_Figure 9A
Months of age	WT+AAV-CTR									WT+AAV-PKP2									MUT+AAV-CTR									MUT+AAV-PKP2
2	47.12	47.13	36.61	44.59	44.654	45.3432	46.0345	46.0453		46.98	49.06	46.77	46.33	38.56	42.7	40.17	48.9465		49.95	44.63	46.14	47.11	43.57	46.88	42.4345	43.4324		49.85	44.15	42.44	44.75	47.07	55.66	46.95	53.72
4	48.1	49.3	54.3	45.4	47.0584	47.0243	48.9435	44.9824		46.2	42.3	40.8	53.7	44.8	41.1	40.4	47.9575		36.9	43.5	50.8	36.9	45.6	48.7	43.4384	42.4354		52.8	44.3	47.3	45.657	43.9	45.5	47.1	38.9
8	53.4337	42.3797	47.9838	40.7424	52.4354	53.453	54.643	54.5467		43.9155	36.5086	54.1434	51.2972	42.9343	43.1164	43.0224	45.8665		41.2635	54.7706	42.5014	51.8527	48.104	52.4935	41.4324	40.2434		47.973	50.3902	52.1266	52.5671	43.1463	49.3238	43.282	45.0481
12	51.6674	42.5378	55.964	53.7456	53.124	52.7589	50.354	54.9656		47.9676	46.8766	44.6794	46.7069	48.8665	50.9664	51.4654	47.5357		46.371	50.3967	42.4342	48.9243	49.4234	53.4384	54.2433	50.2434		47.8198	50.2447	57.8858	43.324	44.2143	39.435	49.423	42.5433

## Sheet: ED_Figure 9B
Months of age	WT+AAV-CTR									WT+AAV-PKP2									MUT+AAV-CTR									MUT+AAV-PKP2
2	103.96	86.89	104.19	102.342	110.43	96.342	104.24	94.924		101.04	94.66	101.58	141.7	98.36	95.87	151.62	98.245		122.34	111.31	141.77	107.43	112.74	143.534	121.43	111.423		87.94	112.28	105.95	152.88	128.53	140.99	124.47	130.12
4	155.2	108.1	91.2	108.6	106.834	111.134	98.424	102.434		92.1	85.3	115.5	189.3	129.5	119.5	106.2	104.245		150.6	118.8	140.6	131.3	99.8	140.8	104.243	104.354		102.1	129.1	129	174.24	136.2	143.8	143.2	135.6
8	191.835	120.96	148.847	158.337	135.325	142.43	121.43	138.42		126.827	126.868	122.974	161.345	106.356	109.158	153.985	124.243		177.528	166.657	154.284	126.777	116.159	164.932	164.24	165.243		130.476	144.501	124.492	191.022	170.717	119.365	160.998	110.529
12	186.72	141.731	174.364	169.324	173.243	175.842	189.532	184.543		171.012	109.954	149.639	138.42	156.35	143.254	135.423	124.53		163.68	127.113	144.913	113.893	143.548	139.438	164.24	124.43		121.28	139.488	145.639	173.23	145.34	175.34	139.54	142.455

## Sheet: ED_Figure 9C
Months of age	WT+AAV-CTR									WT+AAV-PKP2									MUT+AAV-CTR									MUT+AAV-PKP2
2	81.18	63.09	73.51	70.69	72.343	65.243	64.243	75.243		68.28	64.58	64.91	84.98	69.65	57.81	67.6	68.342		102.361	80.0596	86.5213	102.36	80.06	86.52	85.657	82.654		60.66	71.04	73.15	94.87	67.94	68.62	77.48	63.91
4	87.7	65.5	78.2	69	72.424	73.243	67.243	63.243		64.6	80.8	74	85.7	77.1	78.6	70	72.432		121.009	121	77.1	90.8	66.6	84.2	89.546	92.65		74.2	56.3	86.9	78.86	73.5	85.4	74.6	71.7
8	83.3261	75.6597	64.5761	96.5116	85.243	83.242	79.234	86.243		78.2101	92.0442	68.2797	92.848	65.5752	77.1115	72.8003	73.243		104.924	83.4471	101.092	90.24	80.4323	92.0442	87.9867	85.868		65.91	68.2797	97.336	105.354	78.5782	95.282	81.1804	81.5559
12	86.6876	76.0213	79.423	85.243	83.243	79.243	85.234	81.43		80.0596	105.747	83.8281	104.243	79.243	99.2432	83.254	86.243		100.58	102.223	106.689	87.575	121.576	91.575	83.6786	86.767		74.5805	74.2226	87.6894	93.564	89.65	91.756	89.65	92.6757

## Sheet: ED_Figure 9D
Months of age	WT+AAV-CTR									WT+AAV-PKP2									MUT+AAV-CTR									MUT+AAV-PKP2
2	42.93	33.36	46.6	39.17	41.843	38.243	36.243	46.2312		36.2	32.9	28.06	62.6	42.8	33.13	40.44	36.434		61.47	52.34	46.6	39.17	41.48	40.96	40.234	43.243		30.42	39.68	49.42	71.39	35.96	30.42	48.85	39.17
4	45.5	33.2	35.7	37.7	38.354	37.435	35.4245	39.434		41.2	46.6	43.9	39.7	42.5	46.3	41.7	38.943		76.4	43.6	44.7	42	45.8	38.7	45.2244	42.9214		35	31.3	45.8	43.54	48.6	55	46.9	43.9
8	38.8018	43.5953	33.59	57.1905	39.5485	40.243	39.423	38.4545		43.8638	58.4402	31.3108	45.2196	37.4209	43.8638	41.4799	38.243		61.6284	54.432	58.1264	52.4722	41.7412	52.9314	47.234	43.423		34.291	40.7014	46.598	38.46	44.6746	57.8135	46.0439	49.7099
12	41.8984	28.4793	39.435	42.435	35.543	33.9543	38.5434	35.352		42.5304	47.4359	44.6746	42.543	41.2345	40.9243	41.2432	38.4324		60.0229	48.2818	48.9345	47.934	46.834	42.835	41.624	40.434		38.9162	36.9297	36.9297	36.354	46.543	39.45	48.85	51.653

## Sheet: ED_Figure 9E
WT+AAV9-CTR	WT+AAV9-PKP2	MUT+AAV9-CTR	MUT+AAV9-PKP2
4.96	5.2	5.74	4.45
4.56	4.94	5.22	5.85
4.32	5.23	4.51	4.69
5.13	4.78	5.12	5.34
5.63	4.44	5.21	5.88
4.6	4.3	4.96	5.34
4.89	4.95	4.87	4.33
5.12	5.75	5.43	4.35

## Sheet: ED_Figure 9F
WT+AAV9-CTR	WT+AAV9-PKP2	MUT+AAV9-CTR	MUT+AAV9-PKP2
7.96	8.2	8.95	7.75
7.56	7.94	9.13	8.25
8.32	8.33	7.84	7.69
8.13	7.99	8.44	8.34
8.63	8.45	7.74	8.54
7.6	8.54	8.51	8.55
7.89	7.98	7.98	7.33
8.12	8.75	8.43	8.65
